# Supplementary material for: Web GIS in practice IX: a demonstration of geospatial visual analytics using Microsoft Live Labs Pivot technology and WHO mortality data
Source: Int J Health Geogr. 2011 Mar 16;10:19. doi: 10.1186/1476-072X-10-19 (PMC3068070; doi:10.1186/1476-072X-10-19)
Supplement: Additional file 1 — Microsoft Pivot code for the WHO mortality data collection demonstration. Zip archive containing the Collection XML (CXML) file and other files, modules and library functions used to deploy the WHO mortality data Pivot collection described in this paper. [file 1476-072X-10-19-S1.ZIP]

Archive with 242 entries (204 files):
- demodata/collection.cxml
- demodata/collection.html
- demodata/collection_files/
- demodata/collection_files/images/
- demodata/collection_files/images/both.xml
- demodata/collection_files/images/both_files/
- demodata/collection_files/images/both_files/0/
- demodata/collection_files/images/both_files/0/0_0.jpg
- demodata/collection_files/images/both_files/1/
- demodata/collection_files/images/both_files/1/0_0.jpg
- demodata/collection_files/images/both_files/2/
- demodata/collection_files/images/both_files/2/0_0.jpg
- demodata/collection_files/images/both_files/3/
- demodata/collection_files/images/both_files/3/0_0.jpg
- demodata/collection_files/images/both_files/4/
- demodata/collection_files/images/both_files/4/0_0.jpg
- demodata/collection_files/images/both_files/5/
- demodata/collection_files/images/both_files/5/0_0.jpg
- demodata/collection_files/images/both_files/6/
- demodata/collection_files/images/both_files/6/0_0.jpg
- demodata/collection_files/images/both_files/7/
- demodata/collection_files/images/both_files/7/0_0.jpg
- demodata/collection_files/images/both_files/8/
- demodata/collection_files/images/both_files/8/0_0.jpg
- demodata/collection_files/images/both_files/9/
- demodata/collection_files/images/both_files/9/0_0.jpg
- demodata/collection_files/images/both_files/9/0_1.jpg
- demodata/collection_files/images/both_files/9/1_0.jpg
- demodata/collection_files/images/both_files/9/1_1.jpg
- demodata/collection_files/images/female.xml
- demodata/collection_files/images/female_files/
- demodata/collection_files/images/female_files/0/
- demodata/collection_files/images/female_files/0/0_0.jpg
- demodata/collection_files/images/female_files/1/
- demodata/collection_files/images/female_files/1/0_0.jpg
- demodata/collection_files/images/female_files/2/
- demodata/collection_files/images/female_files/2/0_0.jpg
- demodata/collection_files/images/female_files/3/
- demodata/collection_files/images/female_files/3/0_0.jpg
- demodata/collection_files/images/female_files/4/
- demodata/collection_files/images/female_files/4/0_0.jpg
- demodata/collection_files/images/female_files/5/
- demodata/collection_files/images/female_files/5/0_0.jpg
- demodata/collection_files/images/female_files/6/
- demodata/collection_files/images/female_files/6/0_0.jpg
- demodata/collection_files/images/male.xml
- demodata/collection_files/images/male_files/
- demodata/collection_files/images/male_files/0/
- demodata/collection_files/images/male_files/0/0_0.jpg
- demodata/collection_files/images/male_files/1/
- demodata/collection_files/images/male_files/1/0_0.jpg
- demodata/collection_files/images/male_files/2/
- demodata/collection_files/images/male_files/2/0_0.jpg
- demodata/collection_files/images/male_files/3/
- demodata/collection_files/images/male_files/3/0_0.jpg
- demodata/collection_files/images/male_files/4/
- demodata/collection_files/images/male_files/4/0_0.jpg
- demodata/collection_files/images/male_files/5/
- demodata/collection_files/images/male_files/5/0_0.jpg
- demodata/collection_files/images/male_files/6/
- demodata/collection_files/images/male_files/6/0_0.jpg
- demodata/collection_files/miu1uds2.ces.xml
- demodata/collection_files/miu1uds2.ces_files/
- demodata/collection_files/miu1uds2.ces_files/0/
- demodata/collection_files/miu1uds2.ces_files/0/0_0.jpg
- demodata/collection_files/miu1uds2.ces_files/1/
- demodata/collection_files/miu1uds2.ces_files/1/0_0.jpg
- demodata/collection_files/miu1uds2.ces_files/2/
- demodata/collection_files/miu1uds2.ces_files/2/0_0.jpg
- demodata/collection_files/miu1uds2.ces_files/3/
- demodata/collection_files/miu1uds2.ces_files/3/0_0.jpg
- demodata/collection_files/miu1uds2.ces_files/4/
- demodata/collection_files/miu1uds2.ces_files/4/0_0.jpg
- demodata/collection_files/miu1uds2.ces_files/4/0_1.jpg
- demodata/collection_files/miu1uds2.ces_files/4/1_0.jpg
- demodata/collection_files/miu1uds2.ces_files/4/1_1.jpg
- demodata/collection_files/miu1uds2.ces_files/5/
- demodata/collection_files/miu1uds2.ces_files/5/0_0.jpg
- demodata/collection_files/miu1uds2.ces_files/5/0_1.jpg
- demodata/collection_files/miu1uds2.ces_files/5/0_2.jpg
- demodata/collection_files/miu1uds2.ces_files/5/0_3.jpg
- demodata/collection_files/miu1uds2.ces_files/5/1_0.jpg
- demodata/collection_files/miu1uds2.ces_files/5/1_1.jpg
- demodata/collection_files/miu1uds2.ces_files/5/1_2.jpg
- demodata/collection_files/miu1uds2.ces_files/5/1_3.jpg
- demodata/collection_files/miu1uds2.ces_files/5/2_0.jpg
- demodata/collection_files/miu1uds2.ces_files/5/2_1.jpg
- demodata/collection_files/miu1uds2.ces_files/5/2_2.jpg
- demodata/collection_files/miu1uds2.ces_files/5/2_3.jpg
- demodata/collection_files/miu1uds2.ces_files/5/3_0.jpg
- demodata/collection_files/miu1uds2.ces_files/5/3_1.jpg
- demodata/collection_files/miu1uds2.ces_files/5/3_2.jpg
- demodata/collection_files/miu1uds2.ces_files/5/3_3.jpg
- demodata/collection_files/miu1uds2.ces_files/6/
- demodata/collection_files/miu1uds2.ces_files/6/0_0.jpg
- demodata/collection_files/miu1uds2.ces_files/6/0_1.jpg
- demodata/collection_files/miu1uds2.ces_files/6/0_2.jpg
- demodata/collection_files/miu1uds2.ces_files/6/0_3.jpg
- demodata/collection_files/miu1uds2.ces_files/6/0_4.jpg
- demodata/collection_files/miu1uds2.ces_files/6/0_5.jpg
- demodata/collection_files/miu1uds2.ces_files/6/0_6.jpg
- demodata/collection_files/miu1uds2.ces_files/6/0_7.jpg
- demodata/collection_files/miu1uds2.ces_files/6/1_0.jpg
- demodata/collection_files/miu1uds2.ces_files/6/1_1.jpg
- demodata/collection_files/miu1uds2.ces_files/6/1_2.jpg
- demodata/collection_files/miu1uds2.ces_files/6/1_3.jpg
- demodata/collection_files/miu1uds2.ces_files/6/1_4.jpg
- demodata/collection_files/miu1uds2.ces_files/6/1_5.jpg
- demodata/collection_files/miu1uds2.ces_files/6/1_6.jpg
- demodata/collection_files/miu1uds2.ces_files/6/1_7.jpg
- demodata/collection_files/miu1uds2.ces_files/6/2_0.jpg
- demodata/collection_files/miu1uds2.ces_files/6/2_1.jpg
- demodata/collection_files/miu1uds2.ces_files/6/2_2.jpg
- demodata/collection_files/miu1uds2.ces_files/6/2_3.jpg
- demodata/collection_files/miu1uds2.ces_files/6/2_4.jpg
- demodata/collection_files/miu1uds2.ces_files/6/2_5.jpg
- demodata/collection_files/miu1uds2.ces_files/6/2_6.jpg
- demodata/collection_files/miu1uds2.ces_files/6/2_7.jpg
- demodata/collection_files/miu1uds2.ces_files/6/3_0.jpg
- demodata/collection_files/miu1uds2.ces_files/6/3_1.jpg
- demodata/collection_files/miu1uds2.ces_files/6/3_2.jpg
- demodata/collection_files/miu1uds2.ces_files/6/3_3.jpg
- demodata/collection_files/miu1uds2.ces_files/6/3_4.jpg
- demodata/collection_files/miu1uds2.ces_files/6/3_5.jpg
- demodata/collection_files/miu1uds2.ces_files/6/3_6.jpg
- demodata/collection_files/miu1uds2.ces_files/6/3_7.jpg
- demodata/collection_files/miu1uds2.ces_files/6/4_0.jpg
- demodata/collection_files/miu1uds2.ces_files/6/4_1.jpg
- demodata/collection_files/miu1uds2.ces_files/6/4_2.jpg
- demodata/collection_files/miu1uds2.ces_files/6/4_3.jpg
- demodata/collection_files/miu1uds2.ces_files/6/4_4.jpg
- demodata/collection_files/miu1uds2.ces_files/6/4_5.jpg
- demodata/collection_files/miu1uds2.ces_files/6/4_6.jpg
- demodata/collection_files/miu1uds2.ces_files/6/4_7.jpg
- demodata/collection_files/miu1uds2.ces_files/6/5_0.jpg
- demodata/collection_files/miu1uds2.ces_files/6/5_1.jpg
- demodata/collection_files/miu1uds2.ces_files/6/5_2.jpg
- demodata/collection_files/miu1uds2.ces_files/6/5_3.jpg
- demodata/collection_files/miu1uds2.ces_files/6/5_4.jpg
- demodata/collection_files/miu1uds2.ces_files/6/5_5.jpg
- demodata/collection_files/miu1uds2.ces_files/6/5_6.jpg
- demodata/collection_files/miu1uds2.ces_files/6/5_7.jpg
- demodata/collection_files/miu1uds2.ces_files/6/6_0.jpg
- demodata/collection_files/miu1uds2.ces_files/6/6_1.jpg
- demodata/collection_files/miu1uds2.ces_files/6/6_2.jpg
- demodata/collection_files/miu1uds2.ces_files/6/6_3.jpg
- demodata/collection_files/miu1uds2.ces_files/6/6_4.jpg
- demodata/collection_files/miu1uds2.ces_files/6/6_5.jpg
- demodata/collection_files/miu1uds2.ces_files/6/6_6.jpg
- demodata/collection_files/miu1uds2.ces_files/6/7_0.jpg
- demodata/collection_files/miu1uds2.ces_files/6/7_1.jpg
- demodata/collection_files/miu1uds2.ces_files/6/7_2.jpg
- demodata/collection_files/miu1uds2.ces_files/6/7_3.jpg
- demodata/collection_files/miu1uds2.ces_files/6/7_4.jpg
- demodata/collection_files/miu1uds2.ces_files/6/7_5.jpg
- demodata/collection_files/miu1uds2.ces_files/6/7_6.jpg
- demodata/collection_files/miu1uds2.ces_files/7/
- demodata/collection_files/miu1uds2.ces_files/7/0_0.jpg
- demodata/collection_files/miu1uds2.ces_files/7/0_1.jpg
- demodata/collection_files/miu1uds2.ces_files/7/0_2.jpg
- demodata/collection_files/miu1uds2.ces_files/7/0_3.jpg
- demodata/collection_files/miu1uds2.ces_files/7/0_4.jpg
- demodata/collection_files/miu1uds2.ces_files/7/0_5.jpg
- demodata/collection_files/miu1uds2.ces_files/7/0_6.jpg
- demodata/collection_files/miu1uds2.ces_files/7/0_7.jpg
- demodata/collection_files/miu1uds2.ces_files/7/1_0.jpg
- demodata/collection_files/miu1uds2.ces_files/7/1_1.jpg
- demodata/collection_files/miu1uds2.ces_files/7/1_2.jpg
- demodata/collection_files/miu1uds2.ces_files/7/1_3.jpg
- demodata/collection_files/miu1uds2.ces_files/7/1_4.jpg
- demodata/collection_files/miu1uds2.ces_files/7/1_5.jpg
- demodata/collection_files/miu1uds2.ces_files/7/1_6.jpg
- demodata/collection_files/miu1uds2.ces_files/7/1_7.jpg
- demodata/collection_files/miu1uds2.ces_files/7/10_0.jpg
- demodata/collection_files/miu1uds2.ces_files/7/10_1.jpg
- demodata/collection_files/miu1uds2.ces_files/7/10_2.jpg
- demodata/collection_files/miu1uds2.ces_files/7/10_3.jpg
- demodata/collection_files/miu1uds2.ces_files/7/11_0.jpg
- demodata/collection_files/miu1uds2.ces_files/7/11_1.jpg
- demodata/collection_files/miu1uds2.ces_files/7/11_2.jpg
- demodata/collection_files/miu1uds2.ces_files/7/11_3.jpg
- demodata/collection_files/miu1uds2.ces_files/7/12_0.jpg
- demodata/collection_files/miu1uds2.ces_files/7/12_1.jpg
- demodata/collection_files/miu1uds2.ces_files/7/13_0.jpg
- demodata/collection_files/miu1uds2.ces_files/7/2_0.jpg
- demodata/collection_files/miu1uds2.ces_files/7/2_1.jpg
- demodata/collection_files/miu1uds2.ces_files/7/2_2.jpg
- demodata/collection_files/miu1uds2.ces_files/7/2_3.jpg
- demodata/collection_files/miu1uds2.ces_files/7/2_4.jpg
- demodata/collection_files/miu1uds2.ces_files/7/2_5.jpg
- demodata/collection_files/miu1uds2.ces_files/7/2_6.jpg
- demodata/collection_files/miu1uds2.ces_files/7/2_7.jpg
- demodata/collection_files/miu1uds2.ces_files/7/3_0.jpg
- demodata/collection_files/miu1uds2.ces_files/7/3_1.jpg
- demodata/collection_files/miu1uds2.ces_files/7/3_2.jpg
- demodata/collection_files/miu1uds2.ces_files/7/3_3.jpg
- demodata/collection_files/miu1uds2.ces_files/7/3_4.jpg
- demodata/collection_files/miu1uds2.ces_files/7/3_5.jpg
- demodata/collection_files/miu1uds2.ces_files/7/3_6.jpg
- demodata/collection_files/miu1uds2.ces_files/7/3_7.jpg
- demodata/collection_files/miu1uds2.ces_files/7/4_0.jpg
- demodata/collection_files/miu1uds2.ces_files/7/4_1.jpg
- demodata/collection_files/miu1uds2.ces_files/7/4_2.jpg
- demodata/collection_files/miu1uds2.ces_files/7/4_3.jpg
- demodata/collection_files/miu1uds2.ces_files/7/4_4.jpg
- demodata/collection_files/miu1uds2.ces_files/7/4_5.jpg
- demodata/collection_files/miu1uds2.ces_files/7/4_6.jpg
- demodata/collection_files/miu1uds2.ces_files/7/4_7.jpg
- demodata/collection_files/miu1uds2.ces_files/7/5_0.jpg
- demodata/collection_files/miu1uds2.ces_files/7/5_1.jpg
- demodata/collection_files/miu1uds2.ces_files/7/5_2.jpg
- demodata/collection_files/miu1uds2.ces_files/7/5_3.jpg
- demodata/collection_files/miu1uds2.ces_files/7/5_4.jpg
- demodata/collection_files/miu1uds2.ces_files/7/5_5.jpg
- demodata/collection_files/miu1uds2.ces_files/7/5_6.jpg
- demodata/collection_files/miu1uds2.ces_files/7/5_7.jpg
- demodata/collection_files/miu1uds2.ces_files/7/6_0.jpg
- demodata/collection_files/miu1uds2.ces_files/7/6_1.jpg
- demodata/collection_files/miu1uds2.ces_files/7/6_2.jpg
- demodata/collection_files/miu1uds2.ces_files/7/6_3.jpg
- demodata/collection_files/miu1uds2.ces_files/7/6_4.jpg
- demodata/collection_files/miu1uds2.ces_files/7/6_5.jpg
- demodata/collection_files/miu1uds2.ces_files/7/6_6.jpg
- demodata/collection_files/miu1uds2.ces_files/7/6_7.jpg
- demodata/collection_files/miu1uds2.ces_files/7/7_0.jpg
- demodata/collection_files/miu1uds2.ces_files/7/7_1.jpg
- demodata/collection_files/miu1uds2.ces_files/7/7_2.jpg
- demodata/collection_files/miu1uds2.ces_files/7/7_3.jpg
- demodata/collection_files/miu1uds2.ces_files/7/7_4.jpg
- demodata/collection_files/miu1uds2.ces_files/7/7_5.jpg
- demodata/collection_files/miu1uds2.ces_files/7/7_6.jpg
- demodata/collection_files/miu1uds2.ces_files/7/7_7.jpg
- demodata/collection_files/miu1uds2.ces_files/7/8_0.jpg
- demodata/collection_files/miu1uds2.ces_files/7/8_1.jpg
- demodata/collection_files/miu1uds2.ces_files/7/8_2.jpg
- demodata/collection_files/miu1uds2.ces_files/7/8_3.jpg
- demodata/collection_files/miu1uds2.ces_files/7/9_0.jpg
- demodata/collection_files/miu1uds2.ces_files/7/9_1.jpg
- demodata/collection_files/miu1uds2.ces_files/7/9_2.jpg
- demodata/collection_files/miu1uds2.ces_files/7/9_3.jpg
- demodata/PivotSimpleDemo.xap
- demodata/Silverlight.js
