# Supplementary material for: Web GIS in practice IX: a demonstration of geospatial visual analytics using Microsoft Live Labs Pivot technology and WHO mortality data
Source: Int J Health Geogr. 2011 Mar 16;10:19. doi: 10.1186/1476-072X-10-19 (PMC3068070; doi:10.1186/1476-072X-10-19)
Supplement: Additional file 1 — Microsoft Pivot code for the WHO mortality data collection demonstration. Zip archive containing the Collection XML (CXML) file and other files, modules and library functions used to deploy the WHO mortality data Pivot collection described in this paper. [file 1476-072X-10-19-S1.ZIP › demodata/collection.cxml]

<?xml version="1.0" encoding="utf-8"?>
<Collection xmlns:p="http://schemas.microsoft.com/livelabs/pivot/collection/2009" SchemaVersion="1.0" Name="collection" xmlns="http://schemas.microsoft.com/collection/metadata/2009">
  <FacetCategories>
    <FacetCategory Name="Country" Type="String" p:IsFilterVisible="true" p:IsWordWheelVisible="true" p:IsMetaDataVisible="true" />
    <FacetCategory Name="Year" Type="Number" p:IsFilterVisible="true" p:IsWordWheelVisible="false" p:IsMetaDataVisible="true" />
    <FacetCategory Name="Sex" Type="String" p:IsFilterVisible="true" p:IsWordWheelVisible="true" p:IsMetaDataVisible="true" />
    <FacetCategory Name="Age" Type="Number" p:IsFilterVisible="true" p:IsWordWheelVisible="false" p:IsMetaDataVisible="true" />
  </FacetCategories>
  <Items ImgBase="collection_files\miu1uds2.ces.xml" HrefBase="http://www.who.int/healthinfo/statistics/mortality/en/">
    <Item Id="0" Img="#0" Name="both" Href="index.html">
      <Facets>
        <Facet Name="Country">
          <String Value="Afghanistan" />
        </Facet>
        <Facet Name="Year">
          <Number Value="2008" />
        </Facet>
        <Facet Name="Sex">
          <String Value="both" />
        </Facet>
        <Facet Name="Age">
          <Number Value="0" />
        </Facet>
      </Facets>
    </Item>
    <Item Id="1" Img="#1" Name="both" Href="index.html">
      <Facets>
        <Facet Name="Country">
          <String Value="Afghanistan" />
        </Facet>
        <Facet Name="Year">
          <Number Value="2008" />
        </Facet>
        <Facet Name="Sex">
          <String Value="both" />
        </Facet>
        <Facet Name="Age">
          <Number Value="1" />
        </Facet>
      </Facets>
    </Item>
    <Item Id="2" Img="#2" Name="both" Href="index.html">
      <Facets>
        <Facet Name="Country">
          <String Value="Afghanistan" />
        </Facet>
        <Facet Name="Year">
          <Number Value="2008" />
        </Facet>
        <Facet Name="Sex">
          <String Value="both" />
        </Facet>
        <Facet Name="Age">
          <Number Value="5" />
        </Facet>
      </Facets>
    </Item>
    <Item Id="3" Img="#3" Name="both" Href="index.html">
      <Facets>
        <Facet Name="Country">
          <String Value="Afghanistan" />
        </Facet>
        <Facet Name="Year">
          <Number Value="2008" />
        </Facet>
        <Facet Name="Sex">
          <String Value="both" />
        </Facet>
        <Facet Name="Age">
          <Number Value="10" />
        </Facet>
      </Facets>
    </Item>
    <Item Id="4" Img="#4" Name="both" Href="index.html">
      <Facets>
        <Facet Name="Country">
          <String Value="Afghanistan" />
        </Facet>
        <Facet Name="Year">
          <Number Value="2008" />
        </Facet>
        <Facet Name="Sex">
          <String Value="both" />
        </Facet>
        <Facet Name="Age">
          <Number Value="15" />
        </Facet>
      </Facets>
    </Item>
    <Item Id="5" Img="#5" Name="both" Href="index.html">
      <Facets>
        <Facet Name="Country">
          <String Value="Afghanistan" />
        </Facet>
        <Facet Name="Year">
          <Number Value="2008" />
        </Facet>
        <Facet Name="Sex">
          <String Value="both" />
        </Facet>
        <Facet Name="Age">
          <Number Value="20" />
        </Facet>
      </Facets>
    </Item>
    <Item Id="6" Img="#6" Name="both" Href="index.html">
      <Facets>
        <Facet Name="Country">
          <String Value="Afghanistan" />
        </Facet>
        <Facet Name="Year">
          <Number Value="2008" />
        </Facet>
        <Facet Name="Sex">
          <String Value="both" />
        </Facet>
        <Facet Name="Age">
          <Number Value="25" />
        </Facet>
      </Facets>
    </Item>
    <Item Id="7" Img="#7" Name="both" Href="index.html">
      <Facets>
        <Facet Name="Country">
          <String Value="Afghanistan" />
        </Facet>
        <Facet Name="Year">
          <Number Value="2008" />
        </Facet>
        <Facet Name="Sex">
          <String Value="both" />
        </Facet>
        <Facet Name="Age">
          <Number Value="30" />
        </Facet>
      </Facets>
    </Item>
    <Item Id="8" Img="#8" Name="both" Href="index.html">
      <Facets>
        <Facet Name="Country">
          <String Value="Afghanistan" />
        </Facet>
        <Facet Name="Year">
          <Number Value="2008" />
        </Facet>
        <Facet Name="Sex">
          <String Value="both" />
        </Facet>
        <Facet Name="Age">
          <Number Value="35" />
        </Facet>
      </Facets>
    </Item>
    <Item Id="9" Img="#9" Name="both" Href="index.html">
      <Facets>
        <Facet Name="Country">
          <String Value="Afghanistan" />
        </Facet>
        <Facet Name="Year">
          <Number Value="2008" />
        </Facet>
        <Facet Name="Sex">
          <String Value="both" />
        </Facet>
        <Facet Name="Age">
          <Number Value="40" />
        </Facet>
      </Facets>
    </Item>
    <Item Id="10" Img="#10" Name="both" Href="index.html">
      <Facets>
        <Facet Name="Country">
          <String Value="Albania" />
        </Facet>
        <Facet Name="Year">
          <Number Value="2008" />
        </Facet>
        <Facet Name="Sex">
          <String Value="both" />
        </Facet>
        <Facet Name="Age">
          <Number Value="0" />
        </Facet>
      </Facets>
    </Item>
    <Item Id="11" Img="#11" Name="both" Href="index.html">
      <Facets>
        <Facet Name="Country">
          <String Value="Albania" />
        </Facet>
        <Facet Name="Year">
          <Number Value="2008" />
        </Facet>
        <Facet Name="Sex">
          <String Value="both" />
        </Facet>
        <Facet Name="Age">
          <Number Value="1" />
        </Facet>
      </Facets>
    </Item>
    <Item Id="12" Img="#12" Name="both" Href="index.html">
      <Facets>
        <Facet Name="Country">
          <String Value="Albania" />
        </Facet>
        <Facet Name="Year">
          <Number Value="2008" />
        </Facet>
        <Facet Name="Sex">
          <String Value="both" />
        </Facet>
        <Facet Name="Age">
          <Number Value="5" />
        </Facet>
      </Facets>
    </Item>
    <Item Id="13" Img="#13" Name="both" Href="index.html">
      <Facets>
        <Facet Name="Country">
          <String Value="Albania" />
        </Facet>
        <Facet Name="Year">
          <Number Value="2008" />
        </Facet>
        <Facet Name="Sex">
          <String Value="both" />
        </Facet>
        <Facet Name="Age">
          <Number Value="10" />
        </Facet>
      </Facets>
    </Item>
    <Item Id="14" Img="#14" Name="both" Href="index.html">
      <Facets>
        <Facet Name="Country">
          <String Value="Albania" />
        </Facet>
        <Facet Name="Year">
          <Number Value="2008" />
        </Facet>
        <Facet Name="Sex">
          <String Value="both" />
        </Facet>
        <Facet Name="Age">
          <Number Value="15" />
        </Facet>
      </Facets>
    </Item>
    <Item Id="15" Img="#15" Name="both" Href="index.html">
      <Facets>
        <Facet Name="Country">
          <String Value="Albania" />
        </Facet>
        <Facet Name="Year">
          <Number Value="2008" />
        </Facet>
        <Facet Name="Sex">
          <String Value="both" />
        </Facet>
        <Facet Name="Age">
          <Number Value="20" />
        </Facet>
      </Facets>
    </Item>
    <Item Id="16" Img="#16" Name="both" Href="index.html">
      <Facets>
        <Facet Name="Country">
          <String Value="Albania" />
        </Facet>
        <Facet Name="Year">
          <Number Value="2008" />
        </Facet>
        <Facet Name="Sex">
          <String Value="both" />
        </Facet>
        <Facet Name="Age">
          <Number Value="25" />
        </Facet>
      </Facets>
    </Item>
    <Item Id="17" Img="#17" Name="both" Href="index.html">
      <Facets>
        <Facet Name="Country">
          <String Value="Albania" />
        </Facet>
        <Facet Name="Year">
          <Number Value="2008" />
        </Facet>
        <Facet Name="Sex">
          <String Value="both" />
        </Facet>
        <Facet Name="Age">
          <Number Value="30" />
        </Facet>
      </Facets>
    </Item>
    <Item Id="18" Img="#18" Name="both" Href="index.html">
      <Facets>
        <Facet Name="Country">
          <String Value="Albania" />
        </Facet>
        <Facet Name="Year">
          <Number Value="2008" />
        </Facet>
        <Facet Name="Sex">
          <String Value="both" />
        </Facet>
        <Facet Name="Age">
          <Number Value="35" />
        </Facet>
      </Facets>
    </Item>
    <Item Id="19" Img="#19" Name="both" Href="index.html">
      <Facets>
        <Facet Name="Country">
          <String Value="Algeria" />
        </Facet>
        <Facet Name="Year">
          <Number Value="2008" />
        </Facet>
        <Facet Name="Sex">
          <String Value="both" />
        </Facet>
        <Facet Name="Age">
          <Number Value="1" />
        </Facet>
      </Facets>
    </Item>
    <Item Id="20" Img="#20" Name="both" Href="index.html">
      <Facets>
        <Facet Name="Country">
          <String Value="Algeria" />
        </Facet>
        <Facet Name="Year">
          <Number Value="2008" />
        </Facet>
        <Facet Name="Sex">
          <String Value="both" />
        </Facet>
        <Facet Name="Age">
          <Number Value="5" />
        </Facet>
      </Facets>
    </Item>
    <Item Id="21" Img="#21" Name="both" Href="index.html">
      <Facets>
        <Facet Name="Country">
          <String Value="Algeria" />
        </Facet>
        <Facet Name="Year">
          <Number Value="2008" />
        </Facet>
        <Facet Name="Sex">
          <String Value="both" />
        </Facet>
        <Facet Name="Age">
          <Number Value="10" />
        </Facet>
      </Facets>
    </Item>
    <Item Id="22" Img="#22" Name="both" Href="index.html">
      <Facets>
        <Facet Name="Country">
          <String Value="Algeria" />
        </Facet>
        <Facet Name="Year">
          <Number Value="2008" />
        </Facet>
        <Facet Name="Sex">
          <String Value="both" />
        </Facet>
        <Facet Name="Age">
          <Number Value="15" />
        </Facet>
      </Facets>
    </Item>
    <Item Id="23" Img="#23" Name="both" Href="index.html">
      <Facets>
        <Facet Name="Country">
          <String Value="Algeria" />
        </Facet>
        <Facet Name="Year">
          <Number Value="2008" />
        </Facet>
        <Facet Name="Sex">
          <String Value="both" />
        </Facet>
        <Facet Name="Age">
          <Number Value="20" />
        </Facet>
      </Facets>
    </Item>
    <Item Id="24" Img="#24" Name="both" Href="index.html">
      <Facets>
        <Facet Name="Country">
          <String Value="Algeria" />
        </Facet>
        <Facet Name="Year">
          <Number Value="2008" />
        </Facet>
        <Facet Name="Sex">
          <String Value="both" />
        </Facet>
        <Facet Name="Age">
          <Number Value="25" />
        </Facet>
      </Facets>
    </Item>
    <Item Id="25" Img="#25" Name="both" Href="index.html">
      <Facets>
        <Facet Name="Country">
          <String Value="Andorra" />
        </Facet>
        <Facet Name="Year">
          <Number Value="2008" />
        </Facet>
        <Facet Name="Sex">
          <String Value="both" />
        </Facet>
        <Facet Name="Age">
          <Number Value="0" />
        </Facet>
      </Facets>
    </Item>
    <Item Id="26" Img="#26" Name="both" Href="index.html">
      <Facets>
        <Facet Name="Country">
          <String Value="Andorra" />
        </Facet>
        <Facet Name="Year">
          <Number Value="2008" />
        </Facet>
        <Facet Name="Sex">
          <String Value="both" />
        </Facet>
        <Facet Name="Age">
          <Number Value="1" />
        </Facet>
      </Facets>
    </Item>
    <Item Id="27" Img="#27" Name="both" Href="index.html">
      <Facets>
        <Facet Name="Country">
          <String Value="Andorra" />
        </Facet>
        <Facet Name="Year">
          <Number Value="2008" />
        </Facet>
        <Facet Name="Sex">
          <String Value="both" />
        </Facet>
        <Facet Name="Age">
          <Number Value="5" />
        </Facet>
      </Facets>
    </Item>
    <Item Id="28" Img="#28" Name="both" Href="index.html">
      <Facets>
        <Facet Name="Country">
          <String Value="Andorra" />
        </Facet>
        <Facet Name="Year">
          <Number Value="2008" />
        </Facet>
        <Facet Name="Sex">
          <String Value="both" />
        </Facet>
        <Facet Name="Age">
          <Number Value="10" />
        </Facet>
      </Facets>
    </Item>
    <Item Id="29" Img="#29" Name="both" Href="index.html">
      <Facets>
        <Facet Name="Country">
          <String Value="Andorra" />
        </Facet>
        <Facet Name="Year">
          <Number Value="2008" />
        </Facet>
        <Facet Name="Sex">
          <String Value="both" />
        </Facet>
        <Facet Name="Age">
          <Number Value="15" />
        </Facet>
      </Facets>
    </Item>
    <Item Id="30" Img="#30" Name="both" Href="index.html">
      <Facets>
        <Facet Name="Country">
          <String Value="Andorra" />
        </Facet>
        <Facet Name="Year">
          <Number Value="2008" />
        </Facet>
        <Facet Name="Sex">
          <String Value="both" />
        </Facet>
        <Facet Name="Age">
          <Number Value="20" />
        </Facet>
      </Facets>
    </Item>
    <Item Id="31" Img="#31" Name="both" Href="index.html">
      <Facets>
        <Facet Name="Country">
          <String Value="Andorra" />
        </Facet>
        <Facet Name="Year">
          <Number Value="2008" />
        </Facet>
        <Facet Name="Sex">
          <String Value="both" />
        </Facet>
        <Facet Name="Age">
          <Number Value="25" />
        </Facet>
      </Facets>
    </Item>
    <Item Id="32" Img="#32" Name="both" Href="index.html">
      <Facets>
        <Facet Name="Country">
          <String Value="Andorra" />
        </Facet>
        <Facet Name="Year">
          <Number Value="2008" />
        </Facet>
        <Facet Name="Sex">
          <String Value="both" />
        </Facet>
        <Facet Name="Age">
          <Number Value="30" />
        </Facet>
      </Facets>
    </Item>
    <Item Id="33" Img="#33" Name="both" Href="index.html">
      <Facets>
        <Facet Name="Country">
          <String Value="Andorra" />
        </Facet>
        <Facet Name="Year">
          <Number Value="2008" />
        </Facet>
        <Facet Name="Sex">
          <String Value="both" />
        </Facet>
        <Facet Name="Age">
          <Number Value="35" />
        </Facet>
      </Facets>
    </Item>
    <Item Id="34" Img="#34" Name="both" Href="index.html">
      <Facets>
        <Facet Name="Country">
          <String Value="Angola" />
        </Facet>
        <Facet Name="Year">
          <Number Value="2008" />
        </Facet>
        <Facet Name="Sex">
          <String Value="both" />
        </Facet>
        <Facet Name="Age">
          <Number Value="0" />
        </Facet>
      </Facets>
    </Item>
    <Item Id="35" Img="#35" Name="both" Href="index.html">
      <Facets>
        <Facet Name="Country">
          <String Value="Angola" />
        </Facet>
        <Facet Name="Year">
          <Number Value="2008" />
        </Facet>
        <Facet Name="Sex">
          <String Value="both" />
        </Facet>
        <Facet Name="Age">
          <Number Value="1" />
        </Facet>
      </Facets>
    </Item>
    <Item Id="36" Img="#36" Name="both" Href="index.html">
      <Facets>
        <Facet Name="Country">
          <String Value="Angola" />
        </Facet>
        <Facet Name="Year">
          <Number Value="2008" />
        </Facet>
        <Facet Name="Sex">
          <String Value="both" />
        </Facet>
        <Facet Name="Age">
          <Number Value="5" />
        </Facet>
      </Facets>
    </Item>
    <Item Id="37" Img="#37" Name="both" Href="index.html">
      <Facets>
        <Facet Name="Country">
          <String Value="Angola" />
        </Facet>
        <Facet Name="Year">
          <Number Value="2008" />
        </Facet>
        <Facet Name="Sex">
          <String Value="both" />
        </Facet>
        <Facet Name="Age">
          <Number Value="10" />
        </Facet>
      </Facets>
    </Item>
    <Item Id="38" Img="#38" Name="both" Href="index.html">
      <Facets>
        <Facet Name="Country">
          <String Value="Angola" />
        </Facet>
        <Facet Name="Year">
          <Number Value="2008" />
        </Facet>
        <Facet Name="Sex">
          <String Value="both" />
        </Facet>
        <Facet Name="Age">
          <Number Value="15" />
        </Facet>
      </Facets>
    </Item>
    <Item Id="39" Img="#39" Name="both" Href="index.html">
      <Facets>
        <Facet Name="Country">
          <String Value="Angola" />
        </Facet>
        <Facet Name="Year">
          <Number Value="2008" />
        </Facet>
        <Facet Name="Sex">
          <String Value="both" />
        </Facet>
        <Facet Name="Age">
          <Number Value="20" />
        </Facet>
      </Facets>
    </Item>
    <Item Id="40" Img="#40" Name="both" Href="index.html">
      <Facets>
        <Facet Name="Country">
          <String Value="Zimbabwe" />
        </Facet>
        <Facet Name="Year">
          <Number Value="1990" />
        </Facet>
        <Facet Name="Sex">
          <String Value="both" />
        </Facet>
        <Facet Name="Age">
          <Number Value="75" />
        </Facet>
      </Facets>
    </Item>
    <Item Id="41" Img="#41" Name="both" Href="index.html">
      <Facets>
        <Facet Name="Country">
          <String Value="Zimbabwe" />
        </Facet>
        <Facet Name="Year">
          <Number Value="1990" />
        </Facet>
        <Facet Name="Sex">
          <String Value="both" />
        </Facet>
        <Facet Name="Age">
          <Number Value="80" />
        </Facet>
      </Facets>
    </Item>
    <Item Id="42" Img="#42" Name="both" Href="index.html">
      <Facets>
        <Facet Name="Country">
          <String Value="Zimbabwe" />
        </Facet>
        <Facet Name="Year">
          <Number Value="1990" />
        </Facet>
        <Facet Name="Sex">
          <String Value="both" />
        </Facet>
        <Facet Name="Age">
          <Number Value="85" />
        </Facet>
      </Facets>
    </Item>
    <Item Id="43" Img="#43" Name="both" Href="index.html">
      <Facets>
        <Facet Name="Country">
          <String Value="Zimbabwe" />
        </Facet>
        <Facet Name="Year">
          <Number Value="1990" />
        </Facet>
        <Facet Name="Sex">
          <String Value="both" />
        </Facet>
        <Facet Name="Age">
          <Number Value="90" />
        </Facet>
      </Facets>
    </Item>
    <Item Id="44" Img="#44" Name="both" Href="index.html">
      <Facets>
        <Facet Name="Country">
          <String Value="Zimbabwe" />
        </Facet>
        <Facet Name="Year">
          <Number Value="1990" />
        </Facet>
        <Facet Name="Sex">
          <String Value="both" />
        </Facet>
        <Facet Name="Age">
          <Number Value="95" />
        </Facet>
      </Facets>
    </Item>
    <Item Id="45" Img="#45" Name="both" Href="index.html">
      <Facets>
        <Facet Name="Country">
          <String Value="Zimbabwe" />
        </Facet>
        <Facet Name="Year">
          <Number Value="1990" />
        </Facet>
        <Facet Name="Sex">
          <String Value="both" />
        </Facet>
        <Facet Name="Age">
          <Number Value="100" />
        </Facet>
      </Facets>
    </Item>
    <Item Id="46" Img="#46" Name="both" Href="index.html">
      <Facets>
        <Facet Name="Country">
          <String Value="Zambia" />
        </Facet>
        <Facet Name="Year">
          <Number Value="1990" />
        </Facet>
        <Facet Name="Sex">
          <String Value="both" />
        </Facet>
        <Facet Name="Age">
          <Number Value="10" />
        </Facet>
      </Facets>
    </Item>
    <Item Id="47" Img="#47" Name="both" Href="index.html">
      <Facets>
        <Facet Name="Country">
          <String Value="Zambia" />
        </Facet>
        <Facet Name="Year">
          <Number Value="1990" />
        </Facet>
        <Facet Name="Sex">
          <String Value="both" />
        </Facet>
        <Facet Name="Age">
          <Number Value="15" />
        </Facet>
      </Facets>
    </Item>
    <Item Id="48" Img="#48" Name="both" Href="index.html">
      <Facets>
        <Facet Name="Country">
          <String Value="Zambia" />
        </Facet>
        <Facet Name="Year">
          <Number Value="1990" />
        </Facet>
        <Facet Name="Sex">
          <String Value="both" />
        </Facet>
        <Facet Name="Age">
          <Number Value="20" />
        </Facet>
      </Facets>
    </Item>
    <Item Id="49" Img="#49" Name="both" Href="index.html">
      <Facets>
        <Facet Name="Country">
          <String Value="Zambia" />
        </Facet>
        <Facet Name="Year">
          <Number Value="1990" />
        </Facet>
        <Facet Name="Sex">
          <String Value="both" />
        </Facet>
        <Facet Name="Age">
          <Number Value="25" />
        </Facet>
      </Facets>
    </Item>
    <Item Id="50" Img="#50" Name="both" Href="index.html">
      <Facets>
        <Facet Name="Country">
          <String Value="Zambia" />
        </Facet>
        <Facet Name="Year">
          <Number Value="1990" />
        </Facet>
        <Facet Name="Sex">
          <String Value="both" />
        </Facet>
        <Facet Name="Age">
          <Number Value="30" />
        </Facet>
      </Facets>
    </Item>
    <Item Id="51" Img="#51" Name="both" Href="index.html">
      <Facets>
        <Facet Name="Country">
          <String Value="Zambia" />
        </Facet>
        <Facet Name="Year">
          <Number Value="1990" />
        </Facet>
        <Facet Name="Sex">
          <String Value="both" />
        </Facet>
        <Facet Name="Age">
          <Number Value="35" />
        </Facet>
      </Facets>
    </Item>
    <Item Id="52" Img="#52" Name="both" Href="index.html">
      <Facets>
        <Facet Name="Country">
          <String Value="Zambia" />
        </Facet>
        <Facet Name="Year">
          <Number Value="1990" />
        </Facet>
        <Facet Name="Sex">
          <String Value="both" />
        </Facet>
        <Facet Name="Age">
          <Number Value="40" />
        </Facet>
      </Facets>
    </Item>
    <Item Id="53" Img="#53" Name="both" Href="index.html">
      <Facets>
        <Facet Name="Country">
          <String Value="Yemen" />
        </Facet>
        <Facet Name="Year">
          <Number Value="1990" />
        </Facet>
        <Facet Name="Sex">
          <String Value="both" />
        </Facet>
        <Facet Name="Age">
          <Number Value="0" />
        </Facet>
      </Facets>
    </Item>
    <Item Id="54" Img="#54" Name="both" Href="index.html">
      <Facets>
        <Facet Name="Country">
          <String Value="Yemen" />
        </Facet>
        <Facet Name="Year">
          <Number Value="1990" />
        </Facet>
        <Facet Name="Sex">
          <String Value="both" />
        </Facet>
        <Facet Name="Age">
          <Number Value="1" />
        </Facet>
      </Facets>
    </Item>
    <Item Id="55" Img="#55" Name="both" Href="index.html">
      <Facets>
        <Facet Name="Country">
          <String Value="Yemen" />
        </Facet>
        <Facet Name="Year">
          <Number Value="1990" />
        </Facet>
        <Facet Name="Sex">
          <String Value="both" />
        </Facet>
        <Facet Name="Age">
          <Number Value="5" />
        </Facet>
      </Facets>
    </Item>
    <Item Id="56" Img="#56" Name="both" Href="index.html">
      <Facets>
        <Facet Name="Country">
          <String Value="Yemen" />
        </Facet>
        <Facet Name="Year">
          <Number Value="1990" />
        </Facet>
        <Facet Name="Sex">
          <String Value="both" />
        </Facet>
        <Facet Name="Age">
          <Number Value="10" />
        </Facet>
      </Facets>
    </Item>
    <Item Id="57" Img="#57" Name="both" Href="index.html">
      <Facets>
        <Facet Name="Country">
          <String Value="Yemen" />
        </Facet>
        <Facet Name="Year">
          <Number Value="1990" />
        </Facet>
        <Facet Name="Sex">
          <String Value="both" />
        </Facet>
        <Facet Name="Age">
          <Number Value="15" />
        </Facet>
      </Facets>
    </Item>
    <Item Id="58" Img="#58" Name="both" Href="index.html">
      <Facets>
        <Facet Name="Country">
          <String Value="Yemen" />
        </Facet>
        <Facet Name="Year">
          <Number Value="1990" />
        </Facet>
        <Facet Name="Sex">
          <String Value="both" />
        </Facet>
        <Facet Name="Age">
          <Number Value="20" />
        </Facet>
      </Facets>
    </Item>
    <Item Id="59" Img="#59" Name="both" Href="index.html">
      <Facets>
        <Facet Name="Country">
          <String Value="Vanuatu" />
        </Facet>
        <Facet Name="Year">
          <Number Value="1990" />
        </Facet>
        <Facet Name="Sex">
          <String Value="both" />
        </Facet>
        <Facet Name="Age">
          <Number Value="50" />
        </Facet>
      </Facets>
    </Item>
    <Item Id="60" Img="#60" Name="both" Href="index.html">
      <Facets>
        <Facet Name="Country">
          <String Value="Vanuatu" />
        </Facet>
        <Facet Name="Year">
          <Number Value="1990" />
        </Facet>
        <Facet Name="Sex">
          <String Value="both" />
        </Facet>
        <Facet Name="Age">
          <Number Value="55" />
        </Facet>
      </Facets>
    </Item>
    <Item Id="61" Img="#61" Name="both" Href="index.html">
      <Facets>
        <Facet Name="Country">
          <String Value="Vanuatu" />
        </Facet>
        <Facet Name="Year">
          <Number Value="1990" />
        </Facet>
        <Facet Name="Sex">
          <String Value="both" />
        </Facet>
        <Facet Name="Age">
          <Number Value="60" />
        </Facet>
      </Facets>
    </Item>
    <Item Id="62" Img="#62" Name="both" Href="index.html">
      <Facets>
        <Facet Name="Country">
          <String Value="Vanuatu" />
        </Facet>
        <Facet Name="Year">
          <Number Value="1990" />
        </Facet>
        <Facet Name="Sex">
          <String Value="both" />
        </Facet>
        <Facet Name="Age">
          <Number Value="65" />
        </Facet>
      </Facets>
    </Item>
    <Item Id="63" Img="#63" Name="both" Href="index.html">
      <Facets>
        <Facet Name="Country">
          <String Value="Vanuatu" />
        </Facet>
        <Facet Name="Year">
          <Number Value="1990" />
        </Facet>
        <Facet Name="Sex">
          <String Value="both" />
        </Facet>
        <Facet Name="Age">
          <Number Value="70" />
        </Facet>
      </Facets>
    </Item>
    <Item Id="64" Img="#64" Name="both" Href="index.html">
      <Facets>
        <Facet Name="Country">
          <String Value="Vanuatu" />
        </Facet>
        <Facet Name="Year">
          <Number Value="1990" />
        </Facet>
        <Facet Name="Sex">
          <String Value="both" />
        </Facet>
        <Facet Name="Age">
          <Number Value="75" />
        </Facet>
      </Facets>
    </Item>
    <Item Id="65" Img="#65" Name="both" Href="index.html">
      <Facets>
        <Facet Name="Country">
          <String Value="Vanuatu" />
        </Facet>
        <Facet Name="Year">
          <Number Value="1990" />
        </Facet>
        <Facet Name="Sex">
          <String Value="both" />
        </Facet>
        <Facet Name="Age">
          <Number Value="80" />
        </Facet>
      </Facets>
    </Item>
    <Item Id="66" Img="#66" Name="both" Href="index.html">
      <Facets>
        <Facet Name="Country">
          <String Value="Vanuatu" />
        </Facet>
        <Facet Name="Year">
          <Number Value="1990" />
        </Facet>
        <Facet Name="Sex">
          <String Value="both" />
        </Facet>
        <Facet Name="Age">
          <Number Value="85" />
        </Facet>
      </Facets>
    </Item>
    <Item Id="67" Img="#67" Name="both" Href="index.html">
      <Facets>
        <Facet Name="Country">
          <String Value="Uzbekistan" />
        </Facet>
        <Facet Name="Year">
          <Number Value="1990" />
        </Facet>
        <Facet Name="Sex">
          <String Value="both" />
        </Facet>
        <Facet Name="Age">
          <Number Value="0" />
        </Facet>
      </Facets>
    </Item>
    <Item Id="68" Img="#68" Name="both" Href="index.html">
      <Facets>
        <Facet Name="Country">
          <String Value="Uzbekistan" />
        </Facet>
        <Facet Name="Year">
          <Number Value="1990" />
        </Facet>
        <Facet Name="Sex">
          <String Value="both" />
        </Facet>
        <Facet Name="Age">
          <Number Value="1" />
        </Facet>
      </Facets>
    </Item>
    <Item Id="69" Img="#69" Name="both" Href="index.html">
      <Facets>
        <Facet Name="Country">
          <String Value="Uzbekistan" />
        </Facet>
        <Facet Name="Year">
          <Number Value="1990" />
        </Facet>
        <Facet Name="Sex">
          <String Value="both" />
        </Facet>
        <Facet Name="Age">
          <Number Value="5" />
        </Facet>
      </Facets>
    </Item>
    <Item Id="70" Img="#70" Name="both" Href="index.html">
      <Facets>
        <Facet Name="Country">
          <String Value="Uzbekistan" />
        </Facet>
        <Facet Name="Year">
          <Number Value="1990" />
        </Facet>
        <Facet Name="Sex">
          <String Value="both" />
        </Facet>
        <Facet Name="Age">
          <Number Value="10" />
        </Facet>
      </Facets>
    </Item>
    <Item Id="71" Img="#71" Name="both" Href="index.html">
      <Facets>
        <Facet Name="Country">
          <String Value="Nigeria" />
        </Facet>
        <Facet Name="Year">
          <Number Value="1990" />
        </Facet>
        <Facet Name="Sex">
          <String Value="both" />
        </Facet>
        <Facet Name="Age">
          <Number Value="0" />
        </Facet>
      </Facets>
    </Item>
    <Item Id="72" Img="#72" Name="both" Href="index.html">
      <Facets>
        <Facet Name="Country">
          <String Value="Nigeria" />
        </Facet>
        <Facet Name="Year">
          <Number Value="1990" />
        </Facet>
        <Facet Name="Sex">
          <String Value="both" />
        </Facet>
        <Facet Name="Age">
          <Number Value="1" />
        </Facet>
      </Facets>
    </Item>
    <Item Id="73" Img="#73" Name="both" Href="index.html">
      <Facets>
        <Facet Name="Country">
          <String Value="Nigeria" />
        </Facet>
        <Facet Name="Year">
          <Number Value="1990" />
        </Facet>
        <Facet Name="Sex">
          <String Value="both" />
        </Facet>
        <Facet Name="Age">
          <Number Value="5" />
        </Facet>
      </Facets>
    </Item>
    <Item Id="74" Img="#74" Name="both" Href="index.html">
      <Facets>
        <Facet Name="Country">
          <String Value="Nigeria" />
        </Facet>
        <Facet Name="Year">
          <Number Value="1990" />
        </Facet>
        <Facet Name="Sex">
          <String Value="both" />
        </Facet>
        <Facet Name="Age">
          <Number Value="10" />
        </Facet>
      </Facets>
    </Item>
    <Item Id="75" Img="#75" Name="both" Href="index.html">
      <Facets>
        <Facet Name="Country">
          <String Value="Nigeria" />
        </Facet>
        <Facet Name="Year">
          <Number Value="1990" />
        </Facet>
        <Facet Name="Sex">
          <String Value="both" />
        </Facet>
        <Facet Name="Age">
          <Number Value="15" />
        </Facet>
      </Facets>
    </Item>
    <Item Id="76" Img="#76" Name="both" Href="index.html">
      <Facets>
        <Facet Name="Country">
          <String Value="Nigeria" />
        </Facet>
        <Facet Name="Year">
          <Number Value="1990" />
        </Facet>
        <Facet Name="Sex">
          <String Value="both" />
        </Facet>
        <Facet Name="Age">
          <Number Value="20" />
        </Facet>
      </Facets>
    </Item>
    <Item Id="77" Img="#77" Name="both" Href="index.html">
      <Facets>
        <Facet Name="Country">
          <String Value="Nigeria" />
        </Facet>
        <Facet Name="Year">
          <Number Value="1990" />
        </Facet>
        <Facet Name="Sex">
          <String Value="both" />
        </Facet>
        <Facet Name="Age">
          <Number Value="25" />
        </Facet>
      </Facets>
    </Item>
    <Item Id="78" Img="#78" Name="both" Href="index.html">
      <Facets>
        <Facet Name="Country">
          <String Value="Nigeria" />
        </Facet>
        <Facet Name="Year">
          <Number Value="1990" />
        </Facet>
        <Facet Name="Sex">
          <String Value="both" />
        </Facet>
        <Facet Name="Age">
          <Number Value="30" />
        </Facet>
      </Facets>
    </Item>
    <Item Id="79" Img="#79" Name="both" Href="index.html">
      <Facets>
        <Facet Name="Country">
          <String Value="Nigeria" />
        </Facet>
        <Facet Name="Year">
          <Number Value="1990" />
        </Facet>
        <Facet Name="Sex">
          <String Value="both" />
        </Facet>
        <Facet Name="Age">
          <Number Value="35" />
        </Facet>
      </Facets>
    </Item>
    <Item Id="80" Img="#80" Name="both" Href="index.html">
      <Facets>
        <Facet Name="Country">
          <String Value="United Kingdom" />
        </Facet>
        <Facet Name="Year">
          <Number Value="1990" />
        </Facet>
        <Facet Name="Sex">
          <String Value="both" />
        </Facet>
        <Facet Name="Age">
          <Number Value="70" />
        </Facet>
      </Facets>
    </Item>
    <Item Id="81" Img="#81" Name="both" Href="index.html">
      <Facets>
        <Facet Name="Country">
          <String Value="United Kingdom" />
        </Facet>
        <Facet Name="Year">
          <Number Value="1990" />
        </Facet>
        <Facet Name="Sex">
          <String Value="both" />
        </Facet>
        <Facet Name="Age">
          <Number Value="75" />
        </Facet>
      </Facets>
    </Item>
    <Item Id="82" Img="#82" Name="both" Href="index.html">
      <Facets>
        <Facet Name="Country">
          <String Value="United Kingdom" />
        </Facet>
        <Facet Name="Year">
          <Number Value="1990" />
        </Facet>
        <Facet Name="Sex">
          <String Value="both" />
        </Facet>
        <Facet Name="Age">
          <Number Value="80" />
        </Facet>
      </Facets>
    </Item>
    <Item Id="83" Img="#83" Name="both" Href="index.html">
      <Facets>
        <Facet Name="Country">
          <String Value="United Kingdom" />
        </Facet>
        <Facet Name="Year">
          <Number Value="1990" />
        </Facet>
        <Facet Name="Sex">
          <String Value="both" />
        </Facet>
        <Facet Name="Age">
          <Number Value="85" />
        </Facet>
      </Facets>
    </Item>
    <Item Id="84" Img="#84" Name="both" Href="index.html">
      <Facets>
        <Facet Name="Country">
          <String Value="United Kingdom" />
        </Facet>
        <Facet Name="Year">
          <Number Value="1990" />
        </Facet>
        <Facet Name="Sex">
          <String Value="both" />
        </Facet>
        <Facet Name="Age">
          <Number Value="90" />
        </Facet>
      </Facets>
    </Item>
    <Item Id="85" Img="#85" Name="both" Href="index.html">
      <Facets>
        <Facet Name="Country">
          <String Value="United Kingdom" />
        </Facet>
        <Facet Name="Year">
          <Number Value="1990" />
        </Facet>
        <Facet Name="Sex">
          <String Value="both" />
        </Facet>
        <Facet Name="Age">
          <Number Value="95" />
        </Facet>
      </Facets>
    </Item>
    <Item Id="86" Img="#86" Name="both" Href="index.html">
      <Facets>
        <Facet Name="Country">
          <String Value="United Kingdom" />
        </Facet>
        <Facet Name="Year">
          <Number Value="1990" />
        </Facet>
        <Facet Name="Sex">
          <String Value="both" />
        </Facet>
        <Facet Name="Age">
          <Number Value="100" />
        </Facet>
      </Facets>
    </Item>
    <Item Id="87" Img="#87" Name="both" Href="index.html">
      <Facets>
        <Facet Name="Country">
          <String Value="United Republic of Tanzania" />
        </Facet>
        <Facet Name="Year">
          <Number Value="1990" />
        </Facet>
        <Facet Name="Sex">
          <String Value="both" />
        </Facet>
        <Facet Name="Age">
          <Number Value="0" />
        </Facet>
      </Facets>
    </Item>
    <Item Id="88" Img="#88" Name="both" Href="index.html">
      <Facets>
        <Facet Name="Country">
          <String Value="United Republic of Tanzania" />
        </Facet>
        <Facet Name="Year">
          <Number Value="1990" />
        </Facet>
        <Facet Name="Sex">
          <String Value="both" />
        </Facet>
        <Facet Name="Age">
          <Number Value="1" />
        </Facet>
      </Facets>
    </Item>
    <Item Id="89" Img="#89" Name="both" Href="index.html">
      <Facets>
        <Facet Name="Country">
          <String Value="United Republic of Tanzania" />
        </Facet>
        <Facet Name="Year">
          <Number Value="1990" />
        </Facet>
        <Facet Name="Sex">
          <String Value="both" />
        </Facet>
        <Facet Name="Age">
          <Number Value="5" />
        </Facet>
      </Facets>
    </Item>
    <Item Id="90" Img="#90" Name="both" Href="index.html">
      <Facets>
        <Facet Name="Country">
          <String Value="United Republic of Tanzania" />
        </Facet>
        <Facet Name="Year">
          <Number Value="1990" />
        </Facet>
        <Facet Name="Sex">
          <String Value="both" />
        </Facet>
        <Facet Name="Age">
          <Number Value="10" />
        </Facet>
      </Facets>
    </Item>
    <Item Id="91" Img="#91" Name="both" Href="index.html">
      <Facets>
        <Facet Name="Country">
          <String Value="United Republic of Tanzania" />
        </Facet>
        <Facet Name="Year">
          <Number Value="1990" />
        </Facet>
        <Facet Name="Sex">
          <String Value="both" />
        </Facet>
        <Facet Name="Age">
          <Number Value="15" />
        </Facet>
      </Facets>
    </Item>
    <Item Id="92" Img="#92" Name="both" Href="index.html">
      <Facets>
        <Facet Name="Country">
          <String Value="United Republic of Tanzania" />
        </Facet>
        <Facet Name="Year">
          <Number Value="1990" />
        </Facet>
        <Facet Name="Sex">
          <String Value="both" />
        </Facet>
        <Facet Name="Age">
          <Number Value="20" />
        </Facet>
      </Facets>
    </Item>
    <Item Id="93" Img="#93" Name="both" Href="index.html">
      <Facets>
        <Facet Name="Country">
          <String Value="United Republic of Tanzania" />
        </Facet>
        <Facet Name="Year">
          <Number Value="1990" />
        </Facet>
        <Facet Name="Sex">
          <String Value="both" />
        </Facet>
        <Facet Name="Age">
          <Number Value="25" />
        </Facet>
      </Facets>
    </Item>
    <Item Id="94" Img="#94" Name="both" Href="index.html">
      <Facets>
        <Facet Name="Country">
          <String Value="United Republic of Tanzania" />
        </Facet>
        <Facet Name="Year">
          <Number Value="1990" />
        </Facet>
        <Facet Name="Sex">
          <String Value="both" />
        </Facet>
        <Facet Name="Age">
          <Number Value="30" />
        </Facet>
      </Facets>
    </Item>
    <Item Id="95" Img="#95" Name="both" Href="index.html">
      <Facets>
        <Facet Name="Country">
          <String Value="United Republic of Tanzania" />
        </Facet>
        <Facet Name="Year">
          <Number Value="1990" />
        </Facet>
        <Facet Name="Sex">
          <String Value="both" />
        </Facet>
        <Facet Name="Age">
          <Number Value="35" />
        </Facet>
      </Facets>
    </Item>
    <Item Id="96" Img="#96" Name="both" Href="index.html">
      <Facets>
        <Facet Name="Country">
          <String Value="United Republic of Tanzania" />
        </Facet>
        <Facet Name="Year">
          <Number Value="1990" />
        </Facet>
        <Facet Name="Sex">
          <String Value="both" />
        </Facet>
        <Facet Name="Age">
          <Number Value="40" />
        </Facet>
      </Facets>
    </Item>
    <Item Id="97" Img="#97" Name="both" Href="index.html">
      <Facets>
        <Facet Name="Country">
          <String Value="United Republic of Tanzania" />
        </Facet>
        <Facet Name="Year">
          <Number Value="1990" />
        </Facet>
        <Facet Name="Sex">
          <String Value="both" />
        </Facet>
        <Facet Name="Age">
          <Number Value="45" />
        </Facet>
      </Facets>
    </Item>
    <Item Id="98" Img="#98" Name="both" Href="index.html">
      <Facets>
        <Facet Name="Country">
          <String Value="United Republic of Tanzania" />
        </Facet>
        <Facet Name="Year">
          <Number Value="1990" />
        </Facet>
        <Facet Name="Sex">
          <String Value="both" />
        </Facet>
        <Facet Name="Age">
          <Number Value="50" />
        </Facet>
      </Facets>
    </Item>
    <Item Id="99" Img="#99" Name="both" Href="index.html">
      <Facets>
        <Facet Name="Country">
          <String Value="United States of America" />
        </Facet>
        <Facet Name="Year">
          <Number Value="1990" />
        </Facet>
        <Facet Name="Sex">
          <String Value="both" />
        </Facet>
        <Facet Name="Age">
          <Number Value="75" />
        </Facet>
      </Facets>
    </Item>
    <Item Id="100" Img="#100" Name="both" Href="index.html">
      <Facets>
        <Facet Name="Country">
          <String Value="United States of America" />
        </Facet>
        <Facet Name="Year">
          <Number Value="1990" />
        </Facet>
        <Facet Name="Sex">
          <String Value="both" />
        </Facet>
        <Facet Name="Age">
          <Number Value="80" />
        </Facet>
      </Facets>
    </Item>
    <Item Id="101" Img="#101" Name="both" Href="index.html">
      <Facets>
        <Facet Name="Country">
          <String Value="United States of America" />
        </Facet>
        <Facet Name="Year">
          <Number Value="1990" />
        </Facet>
        <Facet Name="Sex">
          <String Value="both" />
        </Facet>
        <Facet Name="Age">
          <Number Value="85" />
        </Facet>
      </Facets>
    </Item>
    <Item Id="102" Img="#102" Name="both" Href="index.html">
      <Facets>
        <Facet Name="Country">
          <String Value="United States of America" />
        </Facet>
        <Facet Name="Year">
          <Number Value="1990" />
        </Facet>
        <Facet Name="Sex">
          <String Value="both" />
        </Facet>
        <Facet Name="Age">
          <Number Value="90" />
        </Facet>
      </Facets>
    </Item>
    <Item Id="103" Img="#103" Name="both" Href="index.html">
      <Facets>
        <Facet Name="Country">
          <String Value="United States of America" />
        </Facet>
        <Facet Name="Year">
          <Number Value="1990" />
        </Facet>
        <Facet Name="Sex">
          <String Value="both" />
        </Facet>
        <Facet Name="Age">
          <Number Value="95" />
        </Facet>
      </Facets>
    </Item>
    <Item Id="104" Img="#104" Name="both" Href="index.html">
      <Facets>
        <Facet Name="Country">
          <String Value="United States of America" />
        </Facet>
        <Facet Name="Year">
          <Number Value="1990" />
        </Facet>
        <Facet Name="Sex">
          <String Value="both" />
        </Facet>
        <Facet Name="Age">
          <Number Value="100" />
        </Facet>
      </Facets>
    </Item>
    <Item Id="105" Img="#105" Name="both" Href="index.html">
      <Facets>
        <Facet Name="Country">
          <String Value="Uruguay" />
        </Facet>
        <Facet Name="Year">
          <Number Value="1990" />
        </Facet>
        <Facet Name="Sex">
          <String Value="both" />
        </Facet>
        <Facet Name="Age">
          <Number Value="0" />
        </Facet>
      </Facets>
    </Item>
    <Item Id="106" Img="#106" Name="both" Href="index.html">
      <Facets>
        <Facet Name="Country">
          <String Value="Uruguay" />
        </Facet>
        <Facet Name="Year">
          <Number Value="1990" />
        </Facet>
        <Facet Name="Sex">
          <String Value="both" />
        </Facet>
        <Facet Name="Age">
          <Number Value="1" />
        </Facet>
      </Facets>
    </Item>
    <Item Id="107" Img="#107" Name="both" Href="index.html">
      <Facets>
        <Facet Name="Country">
          <String Value="Uruguay" />
        </Facet>
        <Facet Name="Year">
          <Number Value="1990" />
        </Facet>
        <Facet Name="Sex">
          <String Value="both" />
        </Facet>
        <Facet Name="Age">
          <Number Value="5" />
        </Facet>
      </Facets>
    </Item>
    <Item Id="108" Img="#108" Name="both" Href="index.html">
      <Facets>
        <Facet Name="Country">
          <String Value="Uruguay" />
        </Facet>
        <Facet Name="Year">
          <Number Value="1990" />
        </Facet>
        <Facet Name="Sex">
          <String Value="both" />
        </Facet>
        <Facet Name="Age">
          <Number Value="10" />
        </Facet>
      </Facets>
    </Item>
    <Item Id="109" Img="#109" Name="both" Href="index.html">
      <Facets>
        <Facet Name="Country">
          <String Value="Uruguay" />
        </Facet>
        <Facet Name="Year">
          <Number Value="1990" />
        </Facet>
        <Facet Name="Sex">
          <String Value="both" />
        </Facet>
        <Facet Name="Age">
          <Number Value="15" />
        </Facet>
      </Facets>
    </Item>
    <Item Id="110" Img="#110" Name="both" Href="index.html">
      <Facets>
        <Facet Name="Country">
          <String Value="Uruguay" />
        </Facet>
        <Facet Name="Year">
          <Number Value="1990" />
        </Facet>
        <Facet Name="Sex">
          <String Value="both" />
        </Facet>
        <Facet Name="Age">
          <Number Value="20" />
        </Facet>
      </Facets>
    </Item>
    <Item Id="111" Img="#111" Name="both" Href="index.html">
      <Facets>
        <Facet Name="Country">
          <String Value="Uruguay" />
        </Facet>
        <Facet Name="Year">
          <Number Value="1990" />
        </Facet>
        <Facet Name="Sex">
          <String Value="both" />
        </Facet>
        <Facet Name="Age">
          <Number Value="25" />
        </Facet>
      </Facets>
    </Item>
    <Item Id="112" Img="#112" Name="both" Href="index.html">
      <Facets>
        <Facet Name="Country">
          <String Value="Uruguay" />
        </Facet>
        <Facet Name="Year">
          <Number Value="1990" />
        </Facet>
        <Facet Name="Sex">
          <String Value="both" />
        </Facet>
        <Facet Name="Age">
          <Number Value="30" />
        </Facet>
      </Facets>
    </Item>
    <Item Id="113" Img="#113" Name="both" Href="index.html">
      <Facets>
        <Facet Name="Country">
          <String Value="Uruguay" />
        </Facet>
        <Facet Name="Year">
          <Number Value="1990" />
        </Facet>
        <Facet Name="Sex">
          <String Value="both" />
        </Facet>
        <Facet Name="Age">
          <Number Value="35" />
        </Facet>
      </Facets>
    </Item>
    <Item Id="114" Img="#114" Name="both" Href="index.html">
      <Facets>
        <Facet Name="Country">
          <String Value="Uruguay" />
        </Facet>
        <Facet Name="Year">
          <Number Value="1990" />
        </Facet>
        <Facet Name="Sex">
          <String Value="both" />
        </Facet>
        <Facet Name="Age">
          <Number Value="40" />
        </Facet>
      </Facets>
    </Item>
    <Item Id="115" Img="#115" Name="both" Href="index.html">
      <Facets>
        <Facet Name="Country">
          <String Value="Uruguay" />
        </Facet>
        <Facet Name="Year">
          <Number Value="1990" />
        </Facet>
        <Facet Name="Sex">
          <String Value="both" />
        </Facet>
        <Facet Name="Age">
          <Number Value="45" />
        </Facet>
      </Facets>
    </Item>
    <Item Id="116" Img="#116" Name="both" Href="index.html">
      <Facets>
        <Facet Name="Country">
          <String Value="Uruguay" />
        </Facet>
        <Facet Name="Year">
          <Number Value="1990" />
        </Facet>
        <Facet Name="Sex">
          <String Value="both" />
        </Facet>
        <Facet Name="Age">
          <Number Value="50" />
        </Facet>
      </Facets>
    </Item>
    <Item Id="117" Img="#117" Name="both" Href="index.html">
      <Facets>
        <Facet Name="Country">
          <String Value="Barbados" />
        </Facet>
        <Facet Name="Year">
          <Number Value="2008" />
        </Facet>
        <Facet Name="Sex">
          <String Value="both" />
        </Facet>
        <Facet Name="Age">
          <Number Value="70" />
        </Facet>
      </Facets>
    </Item>
    <Item Id="118" Img="#118" Name="both" Href="index.html">
      <Facets>
        <Facet Name="Country">
          <String Value="Barbados" />
        </Facet>
        <Facet Name="Year">
          <Number Value="2008" />
        </Facet>
        <Facet Name="Sex">
          <String Value="both" />
        </Facet>
        <Facet Name="Age">
          <Number Value="75" />
        </Facet>
      </Facets>
    </Item>
    <Item Id="119" Img="#119" Name="both" Href="index.html">
      <Facets>
        <Facet Name="Country">
          <String Value="Barbados" />
        </Facet>
        <Facet Name="Year">
          <Number Value="2008" />
        </Facet>
        <Facet Name="Sex">
          <String Value="both" />
        </Facet>
        <Facet Name="Age">
          <Number Value="80" />
        </Facet>
      </Facets>
    </Item>
    <Item Id="120" Img="#120" Name="both" Href="index.html">
      <Facets>
        <Facet Name="Country">
          <String Value="Barbados" />
        </Facet>
        <Facet Name="Year">
          <Number Value="2008" />
        </Facet>
        <Facet Name="Sex">
          <String Value="both" />
        </Facet>
        <Facet Name="Age">
          <Number Value="85" />
        </Facet>
      </Facets>
    </Item>
    <Item Id="121" Img="#121" Name="both" Href="index.html">
      <Facets>
        <Facet Name="Country">
          <String Value="Barbados" />
        </Facet>
        <Facet Name="Year">
          <Number Value="2008" />
        </Facet>
        <Facet Name="Sex">
          <String Value="both" />
        </Facet>
        <Facet Name="Age">
          <Number Value="90" />
        </Facet>
      </Facets>
    </Item>
    <Item Id="122" Img="#122" Name="both" Href="index.html">
      <Facets>
        <Facet Name="Country">
          <String Value="Barbados" />
        </Facet>
        <Facet Name="Year">
          <Number Value="2008" />
        </Facet>
        <Facet Name="Sex">
          <String Value="both" />
        </Facet>
        <Facet Name="Age">
          <Number Value="95" />
        </Facet>
      </Facets>
    </Item>
    <Item Id="123" Img="#123" Name="both" Href="index.html">
      <Facets>
        <Facet Name="Country">
          <String Value="Barbados" />
        </Facet>
        <Facet Name="Year">
          <Number Value="2008" />
        </Facet>
        <Facet Name="Sex">
          <String Value="both" />
        </Facet>
        <Facet Name="Age">
          <Number Value="100" />
        </Facet>
      </Facets>
    </Item>
    <Item Id="124" Img="#124" Name="both" Href="index.html">
      <Facets>
        <Facet Name="Country">
          <String Value="Belarus" />
        </Facet>
        <Facet Name="Year">
          <Number Value="2008" />
        </Facet>
        <Facet Name="Sex">
          <String Value="both" />
        </Facet>
        <Facet Name="Age">
          <Number Value="0" />
        </Facet>
      </Facets>
    </Item>
    <Item Id="125" Img="#125" Name="both" Href="index.html">
      <Facets>
        <Facet Name="Country">
          <String Value="Belarus" />
        </Facet>
        <Facet Name="Year">
          <Number Value="2008" />
        </Facet>
        <Facet Name="Sex">
          <String Value="both" />
        </Facet>
        <Facet Name="Age">
          <Number Value="1" />
        </Facet>
      </Facets>
    </Item>
    <Item Id="126" Img="#126" Name="both" Href="index.html">
      <Facets>
        <Facet Name="Country">
          <String Value="Belarus" />
        </Facet>
        <Facet Name="Year">
          <Number Value="2008" />
        </Facet>
        <Facet Name="Sex">
          <String Value="both" />
        </Facet>
        <Facet Name="Age">
          <Number Value="5" />
        </Facet>
      </Facets>
    </Item>
    <Item Id="127" Img="#127" Name="both" Href="index.html">
      <Facets>
        <Facet Name="Country">
          <String Value="Belarus" />
        </Facet>
        <Facet Name="Year">
          <Number Value="2008" />
        </Facet>
        <Facet Name="Sex">
          <String Value="both" />
        </Facet>
        <Facet Name="Age">
          <Number Value="10" />
        </Facet>
      </Facets>
    </Item>
    <Item Id="128" Img="#128" Name="both" Href="index.html">
      <Facets>
        <Facet Name="Country">
          <String Value="Belarus" />
        </Facet>
        <Facet Name="Year">
          <Number Value="2008" />
        </Facet>
        <Facet Name="Sex">
          <String Value="both" />
        </Facet>
        <Facet Name="Age">
          <Number Value="15" />
        </Facet>
      </Facets>
    </Item>
    <Item Id="129" Img="#129" Name="both" Href="index.html">
      <Facets>
        <Facet Name="Country">
          <String Value="Belarus" />
        </Facet>
        <Facet Name="Year">
          <Number Value="2008" />
        </Facet>
        <Facet Name="Sex">
          <String Value="both" />
        </Facet>
        <Facet Name="Age">
          <Number Value="20" />
        </Facet>
      </Facets>
    </Item>
    <Item Id="130" Img="#130" Name="both" Href="index.html">
      <Facets>
        <Facet Name="Country">
          <String Value="Belarus" />
        </Facet>
        <Facet Name="Year">
          <Number Value="2008" />
        </Facet>
        <Facet Name="Sex">
          <String Value="both" />
        </Facet>
        <Facet Name="Age">
          <Number Value="25" />
        </Facet>
      </Facets>
    </Item>
    <Item Id="131" Img="#131" Name="both" Href="index.html">
      <Facets>
        <Facet Name="Country">
          <String Value="Belarus" />
        </Facet>
        <Facet Name="Year">
          <Number Value="2008" />
        </Facet>
        <Facet Name="Sex">
          <String Value="both" />
        </Facet>
        <Facet Name="Age">
          <Number Value="30" />
        </Facet>
      </Facets>
    </Item>
    <Item Id="132" Img="#132" Name="both" Href="index.html">
      <Facets>
        <Facet Name="Country">
          <String Value="Belarus" />
        </Facet>
        <Facet Name="Year">
          <Number Value="2008" />
        </Facet>
        <Facet Name="Sex">
          <String Value="both" />
        </Facet>
        <Facet Name="Age">
          <Number Value="35" />
        </Facet>
      </Facets>
    </Item>
    <Item Id="133" Img="#133" Name="both" Href="index.html">
      <Facets>
        <Facet Name="Country">
          <String Value="Belarus" />
        </Facet>
        <Facet Name="Year">
          <Number Value="2008" />
        </Facet>
        <Facet Name="Sex">
          <String Value="both" />
        </Facet>
        <Facet Name="Age">
          <Number Value="40" />
        </Facet>
      </Facets>
    </Item>
    <Item Id="134" Img="#134" Name="both" Href="index.html">
      <Facets>
        <Facet Name="Country">
          <String Value="Belarus" />
        </Facet>
        <Facet Name="Year">
          <Number Value="2008" />
        </Facet>
        <Facet Name="Sex">
          <String Value="both" />
        </Facet>
        <Facet Name="Age">
          <Number Value="45" />
        </Facet>
      </Facets>
    </Item>
    <Item Id="135" Img="#135" Name="both" Href="index.html">
      <Facets>
        <Facet Name="Country">
          <String Value="Belarus" />
        </Facet>
        <Facet Name="Year">
          <Number Value="2008" />
        </Facet>
        <Facet Name="Sex">
          <String Value="both" />
        </Facet>
        <Facet Name="Age">
          <Number Value="50" />
        </Facet>
      </Facets>
    </Item>
    <Item Id="136" Img="#136" Name="both" Href="index.html">
      <Facets>
        <Facet Name="Country">
          <String Value="Belarus" />
        </Facet>
        <Facet Name="Year">
          <Number Value="2008" />
        </Facet>
        <Facet Name="Sex">
          <String Value="both" />
        </Facet>
        <Facet Name="Age">
          <Number Value="55" />
        </Facet>
      </Facets>
    </Item>
    <Item Id="137" Img="#137" Name="both" Href="index.html">
      <Facets>
        <Facet Name="Country">
          <String Value="Belarus" />
        </Facet>
        <Facet Name="Year">
          <Number Value="2008" />
        </Facet>
        <Facet Name="Sex">
          <String Value="both" />
        </Facet>
        <Facet Name="Age">
          <Number Value="60" />
        </Facet>
      </Facets>
    </Item>
    <Item Id="138" Img="#138" Name="both" Href="index.html">
      <Facets>
        <Facet Name="Country">
          <String Value="Belarus" />
        </Facet>
        <Facet Name="Year">
          <Number Value="2008" />
        </Facet>
        <Facet Name="Sex">
          <String Value="both" />
        </Facet>
        <Facet Name="Age">
          <Number Value="65" />
        </Facet>
      </Facets>
    </Item>
    <Item Id="139" Img="#139" Name="both" Href="index.html">
      <Facets>
        <Facet Name="Country">
          <String Value="Belarus" />
        </Facet>
        <Facet Name="Year">
          <Number Value="2008" />
        </Facet>
        <Facet Name="Sex">
          <String Value="both" />
        </Facet>
        <Facet Name="Age">
          <Number Value="70" />
        </Facet>
      </Facets>
    </Item>
    <Item Id="140" Img="#140" Name="both" Href="index.html">
      <Facets>
        <Facet Name="Country">
          <String Value="Belarus" />
        </Facet>
        <Facet Name="Year">
          <Number Value="2008" />
        </Facet>
        <Facet Name="Sex">
          <String Value="both" />
        </Facet>
        <Facet Name="Age">
          <Number Value="75" />
        </Facet>
      </Facets>
    </Item>
    <Item Id="141" Img="#141" Name="both" Href="index.html">
      <Facets>
        <Facet Name="Country">
          <String Value="Belarus" />
        </Facet>
        <Facet Name="Year">
          <Number Value="2008" />
        </Facet>
        <Facet Name="Sex">
          <String Value="both" />
        </Facet>
        <Facet Name="Age">
          <Number Value="80" />
        </Facet>
      </Facets>
    </Item>
    <Item Id="142" Img="#142" Name="both" Href="index.html">
      <Facets>
        <Facet Name="Country">
          <String Value="Belarus" />
        </Facet>
        <Facet Name="Year">
          <Number Value="2008" />
        </Facet>
        <Facet Name="Sex">
          <String Value="both" />
        </Facet>
        <Facet Name="Age">
          <Number Value="85" />
        </Facet>
      </Facets>
    </Item>
    <Item Id="143" Img="#143" Name="both" Href="index.html">
      <Facets>
        <Facet Name="Country">
          <String Value="Belgium" />
        </Facet>
        <Facet Name="Year">
          <Number Value="2008" />
        </Facet>
        <Facet Name="Sex">
          <String Value="both" />
        </Facet>
        <Facet Name="Age">
          <Number Value="50" />
        </Facet>
      </Facets>
    </Item>
    <Item Id="144" Img="#144" Name="both" Href="index.html">
      <Facets>
        <Facet Name="Country">
          <String Value="Belgium" />
        </Facet>
        <Facet Name="Year">
          <Number Value="2008" />
        </Facet>
        <Facet Name="Sex">
          <String Value="both" />
        </Facet>
        <Facet Name="Age">
          <Number Value="55" />
        </Facet>
      </Facets>
    </Item>
    <Item Id="145" Img="#145" Name="both" Href="index.html">
      <Facets>
        <Facet Name="Country">
          <String Value="Belgium" />
        </Facet>
        <Facet Name="Year">
          <Number Value="2008" />
        </Facet>
        <Facet Name="Sex">
          <String Value="both" />
        </Facet>
        <Facet Name="Age">
          <Number Value="60" />
        </Facet>
      </Facets>
    </Item>
    <Item Id="146" Img="#146" Name="both" Href="index.html">
      <Facets>
        <Facet Name="Country">
          <String Value="Belgium" />
        </Facet>
        <Facet Name="Year">
          <Number Value="2008" />
        </Facet>
        <Facet Name="Sex">
          <String Value="both" />
        </Facet>
        <Facet Name="Age">
          <Number Value="65" />
        </Facet>
      </Facets>
    </Item>
    <Item Id="147" Img="#147" Name="both" Href="index.html">
      <Facets>
        <Facet Name="Country">
          <String Value="Belgium" />
        </Facet>
        <Facet Name="Year">
          <Number Value="2008" />
        </Facet>
        <Facet Name="Sex">
          <String Value="both" />
        </Facet>
        <Facet Name="Age">
          <Number Value="70" />
        </Facet>
      </Facets>
    </Item>
    <Item Id="148" Img="#148" Name="both" Href="index.html">
      <Facets>
        <Facet Name="Country">
          <String Value="Belgium" />
        </Facet>
        <Facet Name="Year">
          <Number Value="2008" />
        </Facet>
        <Facet Name="Sex">
          <String Value="both" />
        </Facet>
        <Facet Name="Age">
          <Number Value="75" />
        </Facet>
      </Facets>
    </Item>
    <Item Id="149" Img="#149" Name="both" Href="index.html">
      <Facets>
        <Facet Name="Country">
          <String Value="Belgium" />
        </Facet>
        <Facet Name="Year">
          <Number Value="2008" />
        </Facet>
        <Facet Name="Sex">
          <String Value="both" />
        </Facet>
        <Facet Name="Age">
          <Number Value="80" />
        </Facet>
      </Facets>
    </Item>
    <Item Id="150" Img="#150" Name="both" Href="index.html">
      <Facets>
        <Facet Name="Country">
          <String Value="Belgium" />
        </Facet>
        <Facet Name="Year">
          <Number Value="2008" />
        </Facet>
        <Facet Name="Sex">
          <String Value="both" />
        </Facet>
        <Facet Name="Age">
          <Number Value="85" />
        </Facet>
      </Facets>
    </Item>
    <Item Id="151" Img="#151" Name="both" Href="index.html">
      <Facets>
        <Facet Name="Country">
          <String Value="Belgium" />
        </Facet>
        <Facet Name="Year">
          <Number Value="2008" />
        </Facet>
        <Facet Name="Sex">
          <String Value="both" />
        </Facet>
        <Facet Name="Age">
          <Number Value="90" />
        </Facet>
      </Facets>
    </Item>
    <Item Id="152" Img="#152" Name="both" Href="index.html">
      <Facets>
        <Facet Name="Country">
          <String Value="Belgium" />
        </Facet>
        <Facet Name="Year">
          <Number Value="2008" />
        </Facet>
        <Facet Name="Sex">
          <String Value="both" />
        </Facet>
        <Facet Name="Age">
          <Number Value="95" />
        </Facet>
      </Facets>
    </Item>
    <Item Id="153" Img="#153" Name="both" Href="index.html">
      <Facets>
        <Facet Name="Country">
          <String Value="Belgium" />
        </Facet>
        <Facet Name="Year">
          <Number Value="2008" />
        </Facet>
        <Facet Name="Sex">
          <String Value="both" />
        </Facet>
        <Facet Name="Age">
          <Number Value="100" />
        </Facet>
      </Facets>
    </Item>
    <Item Id="154" Img="#154" Name="both" Href="index.html">
      <Facets>
        <Facet Name="Country">
          <String Value="Belize" />
        </Facet>
        <Facet Name="Year">
          <Number Value="2008" />
        </Facet>
        <Facet Name="Sex">
          <String Value="both" />
        </Facet>
        <Facet Name="Age">
          <Number Value="60" />
        </Facet>
      </Facets>
    </Item>
    <Item Id="155" Img="#155" Name="both" Href="index.html">
      <Facets>
        <Facet Name="Country">
          <String Value="Belize" />
        </Facet>
        <Facet Name="Year">
          <Number Value="2008" />
        </Facet>
        <Facet Name="Sex">
          <String Value="both" />
        </Facet>
        <Facet Name="Age">
          <Number Value="65" />
        </Facet>
      </Facets>
    </Item>
    <Item Id="156" Img="#156" Name="both" Href="index.html">
      <Facets>
        <Facet Name="Country">
          <String Value="Belize" />
        </Facet>
        <Facet Name="Year">
          <Number Value="2008" />
        </Facet>
        <Facet Name="Sex">
          <String Value="both" />
        </Facet>
        <Facet Name="Age">
          <Number Value="70" />
        </Facet>
      </Facets>
    </Item>
    <Item Id="157" Img="#157" Name="both" Href="index.html">
      <Facets>
        <Facet Name="Country">
          <String Value="Belize" />
        </Facet>
        <Facet Name="Year">
          <Number Value="2008" />
        </Facet>
        <Facet Name="Sex">
          <String Value="both" />
        </Facet>
        <Facet Name="Age">
          <Number Value="75" />
        </Facet>
      </Facets>
    </Item>
    <Item Id="158" Img="#158" Name="both" Href="index.html">
      <Facets>
        <Facet Name="Country">
          <String Value="Belize" />
        </Facet>
        <Facet Name="Year">
          <Number Value="2008" />
        </Facet>
        <Facet Name="Sex">
          <String Value="both" />
        </Facet>
        <Facet Name="Age">
          <Number Value="80" />
        </Facet>
      </Facets>
    </Item>
    <Item Id="159" Img="#159" Name="both" Href="index.html">
      <Facets>
        <Facet Name="Country">
          <String Value="Belize" />
        </Facet>
        <Facet Name="Year">
          <Number Value="2008" />
        </Facet>
        <Facet Name="Sex">
          <String Value="both" />
        </Facet>
        <Facet Name="Age">
          <Number Value="85" />
        </Facet>
      </Facets>
    </Item>
    <Item Id="160" Img="#160" Name="both" Href="index.html">
      <Facets>
        <Facet Name="Country">
          <String Value="Belize" />
        </Facet>
        <Facet Name="Year">
          <Number Value="2008" />
        </Facet>
        <Facet Name="Sex">
          <String Value="both" />
        </Facet>
        <Facet Name="Age">
          <Number Value="90" />
        </Facet>
      </Facets>
    </Item>
    <Item Id="161" Img="#161" Name="both" Href="index.html">
      <Facets>
        <Facet Name="Country">
          <String Value="Belize" />
        </Facet>
        <Facet Name="Year">
          <Number Value="2008" />
        </Facet>
        <Facet Name="Sex">
          <String Value="both" />
        </Facet>
        <Facet Name="Age">
          <Number Value="95" />
        </Facet>
      </Facets>
    </Item>
    <Item Id="162" Img="#162" Name="both" Href="index.html">
      <Facets>
        <Facet Name="Country">
          <String Value="Belize" />
        </Facet>
        <Facet Name="Year">
          <Number Value="2008" />
        </Facet>
        <Facet Name="Sex">
          <String Value="both" />
        </Facet>
        <Facet Name="Age">
          <Number Value="100" />
        </Facet>
      </Facets>
    </Item>
    <Item Id="163" Img="#163" Name="both" Href="index.html">
      <Facets>
        <Facet Name="Country">
          <String Value="Benin" />
        </Facet>
        <Facet Name="Year">
          <Number Value="2008" />
        </Facet>
        <Facet Name="Sex">
          <String Value="both" />
        </Facet>
        <Facet Name="Age">
          <Number Value="65" />
        </Facet>
      </Facets>
    </Item>
    <Item Id="164" Img="#164" Name="both" Href="index.html">
      <Facets>
        <Facet Name="Country">
          <String Value="Benin" />
        </Facet>
        <Facet Name="Year">
          <Number Value="2008" />
        </Facet>
        <Facet Name="Sex">
          <String Value="both" />
        </Facet>
        <Facet Name="Age">
          <Number Value="70" />
        </Facet>
      </Facets>
    </Item>
    <Item Id="165" Img="#165" Name="both" Href="index.html">
      <Facets>
        <Facet Name="Country">
          <String Value="Benin" />
        </Facet>
        <Facet Name="Year">
          <Number Value="2008" />
        </Facet>
        <Facet Name="Sex">
          <String Value="both" />
        </Facet>
        <Facet Name="Age">
          <Number Value="75" />
        </Facet>
      </Facets>
    </Item>
    <Item Id="166" Img="#166" Name="both" Href="index.html">
      <Facets>
        <Facet Name="Country">
          <String Value="Benin" />
        </Facet>
        <Facet Name="Year">
          <Number Value="2008" />
        </Facet>
        <Facet Name="Sex">
          <String Value="both" />
        </Facet>
        <Facet Name="Age">
          <Number Value="80" />
        </Facet>
      </Facets>
    </Item>
    <Item Id="167" Img="#167" Name="both" Href="index.html">
      <Facets>
        <Facet Name="Country">
          <String Value="Benin" />
        </Facet>
        <Facet Name="Year">
          <Number Value="2008" />
        </Facet>
        <Facet Name="Sex">
          <String Value="both" />
        </Facet>
        <Facet Name="Age">
          <Number Value="85" />
        </Facet>
      </Facets>
    </Item>
    <Item Id="168" Img="#168" Name="both" Href="index.html">
      <Facets>
        <Facet Name="Country">
          <String Value="Benin" />
        </Facet>
        <Facet Name="Year">
          <Number Value="2008" />
        </Facet>
        <Facet Name="Sex">
          <String Value="both" />
        </Facet>
        <Facet Name="Age">
          <Number Value="90" />
        </Facet>
      </Facets>
    </Item>
    <Item Id="169" Img="#169" Name="both" Href="index.html">
      <Facets>
        <Facet Name="Country">
          <String Value="Benin" />
        </Facet>
        <Facet Name="Year">
          <Number Value="2008" />
        </Facet>
        <Facet Name="Sex">
          <String Value="both" />
        </Facet>
        <Facet Name="Age">
          <Number Value="95" />
        </Facet>
      </Facets>
    </Item>
    <Item Id="170" Img="#170" Name="both" Href="index.html">
      <Facets>
        <Facet Name="Country">
          <String Value="Benin" />
        </Facet>
        <Facet Name="Year">
          <Number Value="2008" />
        </Facet>
        <Facet Name="Sex">
          <String Value="both" />
        </Facet>
        <Facet Name="Age">
          <Number Value="100" />
        </Facet>
      </Facets>
    </Item>
    <Item Id="171" Img="#171" Name="both" Href="index.html">
      <Facets>
        <Facet Name="Country">
          <String Value="Bhutan" />
        </Facet>
        <Facet Name="Year">
          <Number Value="2008" />
        </Facet>
        <Facet Name="Sex">
          <String Value="both" />
        </Facet>
        <Facet Name="Age">
          <Number Value="0" />
        </Facet>
      </Facets>
    </Item>
    <Item Id="172" Img="#172" Name="both" Href="index.html">
      <Facets>
        <Facet Name="Country">
          <String Value="Bhutan" />
        </Facet>
        <Facet Name="Year">
          <Number Value="2008" />
        </Facet>
        <Facet Name="Sex">
          <String Value="both" />
        </Facet>
        <Facet Name="Age">
          <Number Value="1" />
        </Facet>
      </Facets>
    </Item>
    <Item Id="173" Img="#173" Name="both" Href="index.html">
      <Facets>
        <Facet Name="Country">
          <String Value="Bhutan" />
        </Facet>
        <Facet Name="Year">
          <Number Value="2008" />
        </Facet>
        <Facet Name="Sex">
          <String Value="both" />
        </Facet>
        <Facet Name="Age">
          <Number Value="5" />
        </Facet>
      </Facets>
    </Item>
    <Item Id="174" Img="#174" Name="both" Href="index.html">
      <Facets>
        <Facet Name="Country">
          <String Value="Bhutan" />
        </Facet>
        <Facet Name="Year">
          <Number Value="2008" />
        </Facet>
        <Facet Name="Sex">
          <String Value="both" />
        </Facet>
        <Facet Name="Age">
          <Number Value="10" />
        </Facet>
      </Facets>
    </Item>
    <Item Id="175" Img="#175" Name="both" Href="index.html">
      <Facets>
        <Facet Name="Country">
          <String Value="Bhutan" />
        </Facet>
        <Facet Name="Year">
          <Number Value="2008" />
        </Facet>
        <Facet Name="Sex">
          <String Value="both" />
        </Facet>
        <Facet Name="Age">
          <Number Value="15" />
        </Facet>
      </Facets>
    </Item>
    <Item Id="176" Img="#176" Name="both" Href="index.html">
      <Facets>
        <Facet Name="Country">
          <String Value="Bhutan" />
        </Facet>
        <Facet Name="Year">
          <Number Value="2008" />
        </Facet>
        <Facet Name="Sex">
          <String Value="both" />
        </Facet>
        <Facet Name="Age">
          <Number Value="20" />
        </Facet>
      </Facets>
    </Item>
    <Item Id="177" Img="#177" Name="both" Href="index.html">
      <Facets>
        <Facet Name="Country">
          <String Value="Bhutan" />
        </Facet>
        <Facet Name="Year">
          <Number Value="2008" />
        </Facet>
        <Facet Name="Sex">
          <String Value="both" />
        </Facet>
        <Facet Name="Age">
          <Number Value="25" />
        </Facet>
      </Facets>
    </Item>
    <Item Id="178" Img="#178" Name="both" Href="index.html">
      <Facets>
        <Facet Name="Country">
          <String Value="Bhutan" />
        </Facet>
        <Facet Name="Year">
          <Number Value="2008" />
        </Facet>
        <Facet Name="Sex">
          <String Value="both" />
        </Facet>
        <Facet Name="Age">
          <Number Value="30" />
        </Facet>
      </Facets>
    </Item>
    <Item Id="179" Img="#179" Name="both" Href="index.html">
      <Facets>
        <Facet Name="Country">
          <String Value="Bhutan" />
        </Facet>
        <Facet Name="Year">
          <Number Value="2008" />
        </Facet>
        <Facet Name="Sex">
          <String Value="both" />
        </Facet>
        <Facet Name="Age">
          <Number Value="35" />
        </Facet>
      </Facets>
    </Item>
    <Item Id="180" Img="#180" Name="both" Href="index.html">
      <Facets>
        <Facet Name="Country">
          <String Value="Bhutan" />
        </Facet>
        <Facet Name="Year">
          <Number Value="2008" />
        </Facet>
        <Facet Name="Sex">
          <String Value="both" />
        </Facet>
        <Facet Name="Age">
          <Number Value="40" />
        </Facet>
      </Facets>
    </Item>
    <Item Id="181" Img="#181" Name="both" Href="index.html">
      <Facets>
        <Facet Name="Country">
          <String Value="Bhutan" />
        </Facet>
        <Facet Name="Year">
          <Number Value="2008" />
        </Facet>
        <Facet Name="Sex">
          <String Value="both" />
        </Facet>
        <Facet Name="Age">
          <Number Value="45" />
        </Facet>
      </Facets>
    </Item>
    <Item Id="182" Img="#182" Name="both" Href="index.html">
      <Facets>
        <Facet Name="Country">
          <String Value="Bhutan" />
        </Facet>
        <Facet Name="Year">
          <Number Value="2008" />
        </Facet>
        <Facet Name="Sex">
          <String Value="both" />
        </Facet>
        <Facet Name="Age">
          <Number Value="50" />
        </Facet>
      </Facets>
    </Item>
    <Item Id="183" Img="#183" Name="both" Href="index.html">
      <Facets>
        <Facet Name="Country">
          <String Value="Bhutan" />
        </Facet>
        <Facet Name="Year">
          <Number Value="2008" />
        </Facet>
        <Facet Name="Sex">
          <String Value="both" />
        </Facet>
        <Facet Name="Age">
          <Number Value="55" />
        </Facet>
      </Facets>
    </Item>
    <Item Id="184" Img="#184" Name="both" Href="index.html">
      <Facets>
        <Facet Name="Country">
          <String Value="Bhutan" />
        </Facet>
        <Facet Name="Year">
          <Number Value="2008" />
        </Facet>
        <Facet Name="Sex">
          <String Value="both" />
        </Facet>
        <Facet Name="Age">
          <Number Value="60" />
        </Facet>
      </Facets>
    </Item>
    <Item Id="185" Img="#185" Name="both" Href="index.html">
      <Facets>
        <Facet Name="Country">
          <String Value="Bhutan" />
        </Facet>
        <Facet Name="Year">
          <Number Value="2008" />
        </Facet>
        <Facet Name="Sex">
          <String Value="both" />
        </Facet>
        <Facet Name="Age">
          <Number Value="65" />
        </Facet>
      </Facets>
    </Item>
    <Item Id="186" Img="#186" Name="both" Href="index.html">
      <Facets>
        <Facet Name="Country">
          <String Value="Bhutan" />
        </Facet>
        <Facet Name="Year">
          <Number Value="2008" />
        </Facet>
        <Facet Name="Sex">
          <String Value="both" />
        </Facet>
        <Facet Name="Age">
          <Number Value="70" />
        </Facet>
      </Facets>
    </Item>
    <Item Id="187" Img="#187" Name="both" Href="index.html">
      <Facets>
        <Facet Name="Country">
          <String Value="Bhutan" />
        </Facet>
        <Facet Name="Year">
          <Number Value="2008" />
        </Facet>
        <Facet Name="Sex">
          <String Value="both" />
        </Facet>
        <Facet Name="Age">
          <Number Value="75" />
        </Facet>
      </Facets>
    </Item>
    <Item Id="188" Img="#188" Name="both" Href="index.html">
      <Facets>
        <Facet Name="Country">
          <String Value="Bhutan" />
        </Facet>
        <Facet Name="Year">
          <Number Value="2008" />
        </Facet>
        <Facet Name="Sex">
          <String Value="both" />
        </Facet>
        <Facet Name="Age">
          <Number Value="80" />
        </Facet>
      </Facets>
    </Item>
    <Item Id="189" Img="#189" Name="both" Href="index.html">
      <Facets>
        <Facet Name="Country">
          <String Value="Bhutan" />
        </Facet>
        <Facet Name="Year">
          <Number Value="2008" />
        </Facet>
        <Facet Name="Sex">
          <String Value="both" />
        </Facet>
        <Facet Name="Age">
          <Number Value="85" />
        </Facet>
      </Facets>
    </Item>
    <Item Id="190" Img="#190" Name="both" Href="index.html">
      <Facets>
        <Facet Name="Country">
          <String Value="Bhutan" />
        </Facet>
        <Facet Name="Year">
          <Number Value="2008" />
        </Facet>
        <Facet Name="Sex">
          <String Value="both" />
        </Facet>
        <Facet Name="Age">
          <Number Value="90" />
        </Facet>
      </Facets>
    </Item>
    <Item Id="191" Img="#191" Name="both" Href="index.html">
      <Facets>
        <Facet Name="Country">
          <String Value="Cameroon" />
        </Facet>
        <Facet Name="Year">
          <Number Value="2008" />
        </Facet>
        <Facet Name="Sex">
          <String Value="both" />
        </Facet>
        <Facet Name="Age">
          <Number Value="0" />
        </Facet>
      </Facets>
    </Item>
    <Item Id="192" Img="#192" Name="both" Href="index.html">
      <Facets>
        <Facet Name="Country">
          <String Value="Cameroon" />
        </Facet>
        <Facet Name="Year">
          <Number Value="2008" />
        </Facet>
        <Facet Name="Sex">
          <String Value="both" />
        </Facet>
        <Facet Name="Age">
          <Number Value="1" />
        </Facet>
      </Facets>
    </Item>
    <Item Id="193" Img="#193" Name="both" Href="index.html">
      <Facets>
        <Facet Name="Country">
          <String Value="Cameroon" />
        </Facet>
        <Facet Name="Year">
          <Number Value="2008" />
        </Facet>
        <Facet Name="Sex">
          <String Value="both" />
        </Facet>
        <Facet Name="Age">
          <Number Value="5" />
        </Facet>
      </Facets>
    </Item>
    <Item Id="194" Img="#194" Name="both" Href="index.html">
      <Facets>
        <Facet Name="Country">
          <String Value="Cameroon" />
        </Facet>
        <Facet Name="Year">
          <Number Value="2008" />
        </Facet>
        <Facet Name="Sex">
          <String Value="both" />
        </Facet>
        <Facet Name="Age">
          <Number Value="10" />
        </Facet>
      </Facets>
    </Item>
    <Item Id="195" Img="#195" Name="both" Href="index.html">
      <Facets>
        <Facet Name="Country">
          <String Value="Cameroon" />
        </Facet>
        <Facet Name="Year">
          <Number Value="2008" />
        </Facet>
        <Facet Name="Sex">
          <String Value="both" />
        </Facet>
        <Facet Name="Age">
          <Number Value="15" />
        </Facet>
      </Facets>
    </Item>
    <Item Id="196" Img="#196" Name="both" Href="index.html">
      <Facets>
        <Facet Name="Country">
          <String Value="Cameroon" />
        </Facet>
        <Facet Name="Year">
          <Number Value="2008" />
        </Facet>
        <Facet Name="Sex">
          <String Value="both" />
        </Facet>
        <Facet Name="Age">
          <Number Value="20" />
        </Facet>
      </Facets>
    </Item>
    <Item Id="197" Img="#197" Name="both" Href="index.html">
      <Facets>
        <Facet Name="Country">
          <String Value="Cameroon" />
        </Facet>
        <Facet Name="Year">
          <Number Value="2008" />
        </Facet>
        <Facet Name="Sex">
          <String Value="both" />
        </Facet>
        <Facet Name="Age">
          <Number Value="25" />
        </Facet>
      </Facets>
    </Item>
    <Item Id="198" Img="#198" Name="both" Href="index.html">
      <Facets>
        <Facet Name="Country">
          <String Value="Cameroon" />
        </Facet>
        <Facet Name="Year">
          <Number Value="2008" />
        </Facet>
        <Facet Name="Sex">
          <String Value="both" />
        </Facet>
        <Facet Name="Age">
          <Number Value="30" />
        </Facet>
      </Facets>
    </Item>
    <Item Id="199" Img="#199" Name="both" Href="index.html">
      <Facets>
        <Facet Name="Country">
          <String Value="Canada" />
        </Facet>
        <Facet Name="Year">
          <Number Value="2008" />
        </Facet>
        <Facet Name="Sex">
          <String Value="both" />
        </Facet>
        <Facet Name="Age">
          <Number Value="50" />
        </Facet>
      </Facets>
    </Item>
    <Item Id="200" Img="#200" Name="both" Href="index.html">
      <Facets>
        <Facet Name="Country">
          <String Value="Canada" />
        </Facet>
        <Facet Name="Year">
          <Number Value="2008" />
        </Facet>
        <Facet Name="Sex">
          <String Value="both" />
        </Facet>
        <Facet Name="Age">
          <Number Value="55" />
        </Facet>
      </Facets>
    </Item>
    <Item Id="201" Img="#201" Name="both" Href="index.html">
      <Facets>
        <Facet Name="Country">
          <String Value="Canada" />
        </Facet>
        <Facet Name="Year">
          <Number Value="2008" />
        </Facet>
        <Facet Name="Sex">
          <String Value="both" />
        </Facet>
        <Facet Name="Age">
          <Number Value="60" />
        </Facet>
      </Facets>
    </Item>
    <Item Id="202" Img="#202" Name="both" Href="index.html">
      <Facets>
        <Facet Name="Country">
          <String Value="Canada" />
        </Facet>
        <Facet Name="Year">
          <Number Value="2008" />
        </Facet>
        <Facet Name="Sex">
          <String Value="both" />
        </Facet>
        <Facet Name="Age">
          <Number Value="65" />
        </Facet>
      </Facets>
    </Item>
    <Item Id="203" Img="#203" Name="both" Href="index.html">
      <Facets>
        <Facet Name="Country">
          <String Value="Canada" />
        </Facet>
        <Facet Name="Year">
          <Number Value="2008" />
        </Facet>
        <Facet Name="Sex">
          <String Value="both" />
        </Facet>
        <Facet Name="Age">
          <Number Value="70" />
        </Facet>
      </Facets>
    </Item>
    <Item Id="204" Img="#204" Name="both" Href="index.html">
      <Facets>
        <Facet Name="Country">
          <String Value="Canada" />
        </Facet>
        <Facet Name="Year">
          <Number Value="2008" />
        </Facet>
        <Facet Name="Sex">
          <String Value="both" />
        </Facet>
        <Facet Name="Age">
          <Number Value="75" />
        </Facet>
      </Facets>
    </Item>
    <Item Id="205" Img="#205" Name="both" Href="index.html">
      <Facets>
        <Facet Name="Country">
          <String Value="Canada" />
        </Facet>
        <Facet Name="Year">
          <Number Value="2008" />
        </Facet>
        <Facet Name="Sex">
          <String Value="both" />
        </Facet>
        <Facet Name="Age">
          <Number Value="80" />
        </Facet>
      </Facets>
    </Item>
    <Item Id="206" Img="#206" Name="both" Href="index.html">
      <Facets>
        <Facet Name="Country">
          <String Value="Canada" />
        </Facet>
        <Facet Name="Year">
          <Number Value="2008" />
        </Facet>
        <Facet Name="Sex">
          <String Value="both" />
        </Facet>
        <Facet Name="Age">
          <Number Value="85" />
        </Facet>
      </Facets>
    </Item>
    <Item Id="207" Img="#207" Name="both" Href="index.html">
      <Facets>
        <Facet Name="Country">
          <String Value="Canada" />
        </Facet>
        <Facet Name="Year">
          <Number Value="2008" />
        </Facet>
        <Facet Name="Sex">
          <String Value="both" />
        </Facet>
        <Facet Name="Age">
          <Number Value="90" />
        </Facet>
      </Facets>
    </Item>
    <Item Id="208" Img="#208" Name="both" Href="index.html">
      <Facets>
        <Facet Name="Country">
          <String Value="Canada" />
        </Facet>
        <Facet Name="Year">
          <Number Value="2008" />
        </Facet>
        <Facet Name="Sex">
          <String Value="both" />
        </Facet>
        <Facet Name="Age">
          <Number Value="95" />
        </Facet>
      </Facets>
    </Item>
    <Item Id="209" Img="#209" Name="both" Href="index.html">
      <Facets>
        <Facet Name="Country">
          <String Value="Canada" />
        </Facet>
        <Facet Name="Year">
          <Number Value="2008" />
        </Facet>
        <Facet Name="Sex">
          <String Value="both" />
        </Facet>
        <Facet Name="Age">
          <Number Value="100" />
        </Facet>
      </Facets>
    </Item>
    <Item Id="210" Img="#210" Name="both" Href="index.html">
      <Facets>
        <Facet Name="Country">
          <String Value="Cape Verde" />
        </Facet>
        <Facet Name="Year">
          <Number Value="2008" />
        </Facet>
        <Facet Name="Sex">
          <String Value="both" />
        </Facet>
        <Facet Name="Age">
          <Number Value="0" />
        </Facet>
      </Facets>
    </Item>
    <Item Id="211" Img="#211" Name="both" Href="index.html">
      <Facets>
        <Facet Name="Country">
          <String Value="Cape Verde" />
        </Facet>
        <Facet Name="Year">
          <Number Value="2008" />
        </Facet>
        <Facet Name="Sex">
          <String Value="both" />
        </Facet>
        <Facet Name="Age">
          <Number Value="1" />
        </Facet>
      </Facets>
    </Item>
    <Item Id="212" Img="#212" Name="both" Href="index.html">
      <Facets>
        <Facet Name="Country">
          <String Value="Cape Verde" />
        </Facet>
        <Facet Name="Year">
          <Number Value="2008" />
        </Facet>
        <Facet Name="Sex">
          <String Value="both" />
        </Facet>
        <Facet Name="Age">
          <Number Value="5" />
        </Facet>
      </Facets>
    </Item>
    <Item Id="213" Img="#213" Name="both" Href="index.html">
      <Facets>
        <Facet Name="Country">
          <String Value="Cape Verde" />
        </Facet>
        <Facet Name="Year">
          <Number Value="2008" />
        </Facet>
        <Facet Name="Sex">
          <String Value="both" />
        </Facet>
        <Facet Name="Age">
          <Number Value="10" />
        </Facet>
      </Facets>
    </Item>
    <Item Id="214" Img="#214" Name="both" Href="index.html">
      <Facets>
        <Facet Name="Country">
          <String Value="Cape Verde" />
        </Facet>
        <Facet Name="Year">
          <Number Value="2008" />
        </Facet>
        <Facet Name="Sex">
          <String Value="both" />
        </Facet>
        <Facet Name="Age">
          <Number Value="15" />
        </Facet>
      </Facets>
    </Item>
    <Item Id="215" Img="#215" Name="both" Href="index.html">
      <Facets>
        <Facet Name="Country">
          <String Value="Cape Verde" />
        </Facet>
        <Facet Name="Year">
          <Number Value="2008" />
        </Facet>
        <Facet Name="Sex">
          <String Value="both" />
        </Facet>
        <Facet Name="Age">
          <Number Value="20" />
        </Facet>
      </Facets>
    </Item>
    <Item Id="216" Img="#216" Name="both" Href="index.html">
      <Facets>
        <Facet Name="Country">
          <String Value="Cape Verde" />
        </Facet>
        <Facet Name="Year">
          <Number Value="2008" />
        </Facet>
        <Facet Name="Sex">
          <String Value="both" />
        </Facet>
        <Facet Name="Age">
          <Number Value="25" />
        </Facet>
      </Facets>
    </Item>
    <Item Id="217" Img="#217" Name="both" Href="index.html">
      <Facets>
        <Facet Name="Country">
          <String Value="Cape Verde" />
        </Facet>
        <Facet Name="Year">
          <Number Value="2008" />
        </Facet>
        <Facet Name="Sex">
          <String Value="both" />
        </Facet>
        <Facet Name="Age">
          <Number Value="30" />
        </Facet>
      </Facets>
    </Item>
    <Item Id="218" Img="#218" Name="both" Href="index.html">
      <Facets>
        <Facet Name="Country">
          <String Value="Cape Verde" />
        </Facet>
        <Facet Name="Year">
          <Number Value="2008" />
        </Facet>
        <Facet Name="Sex">
          <String Value="both" />
        </Facet>
        <Facet Name="Age">
          <Number Value="35" />
        </Facet>
      </Facets>
    </Item>
    <Item Id="219" Img="#219" Name="both" Href="index.html">
      <Facets>
        <Facet Name="Country">
          <String Value="Cape Verde" />
        </Facet>
        <Facet Name="Year">
          <Number Value="2008" />
        </Facet>
        <Facet Name="Sex">
          <String Value="both" />
        </Facet>
        <Facet Name="Age">
          <Number Value="40" />
        </Facet>
      </Facets>
    </Item>
    <Item Id="220" Img="#220" Name="both" Href="index.html">
      <Facets>
        <Facet Name="Country">
          <String Value="Chile" />
        </Facet>
        <Facet Name="Year">
          <Number Value="2008" />
        </Facet>
        <Facet Name="Sex">
          <String Value="both" />
        </Facet>
        <Facet Name="Age">
          <Number Value="0" />
        </Facet>
      </Facets>
    </Item>
    <Item Id="221" Img="#221" Name="both" Href="index.html">
      <Facets>
        <Facet Name="Country">
          <String Value="Chile" />
        </Facet>
        <Facet Name="Year">
          <Number Value="2008" />
        </Facet>
        <Facet Name="Sex">
          <String Value="both" />
        </Facet>
        <Facet Name="Age">
          <Number Value="1" />
        </Facet>
      </Facets>
    </Item>
    <Item Id="222" Img="#222" Name="both" Href="index.html">
      <Facets>
        <Facet Name="Country">
          <String Value="Chile" />
        </Facet>
        <Facet Name="Year">
          <Number Value="2008" />
        </Facet>
        <Facet Name="Sex">
          <String Value="both" />
        </Facet>
        <Facet Name="Age">
          <Number Value="5" />
        </Facet>
      </Facets>
    </Item>
    <Item Id="223" Img="#223" Name="both" Href="index.html">
      <Facets>
        <Facet Name="Country">
          <String Value="Chile" />
        </Facet>
        <Facet Name="Year">
          <Number Value="2008" />
        </Facet>
        <Facet Name="Sex">
          <String Value="both" />
        </Facet>
        <Facet Name="Age">
          <Number Value="10" />
        </Facet>
      </Facets>
    </Item>
    <Item Id="224" Img="#224" Name="both" Href="index.html">
      <Facets>
        <Facet Name="Country">
          <String Value="Chile" />
        </Facet>
        <Facet Name="Year">
          <Number Value="2008" />
        </Facet>
        <Facet Name="Sex">
          <String Value="both" />
        </Facet>
        <Facet Name="Age">
          <Number Value="15" />
        </Facet>
      </Facets>
    </Item>
    <Item Id="225" Img="#225" Name="both" Href="index.html">
      <Facets>
        <Facet Name="Country">
          <String Value="Chile" />
        </Facet>
        <Facet Name="Year">
          <Number Value="2008" />
        </Facet>
        <Facet Name="Sex">
          <String Value="both" />
        </Facet>
        <Facet Name="Age">
          <Number Value="20" />
        </Facet>
      </Facets>
    </Item>
    <Item Id="226" Img="#226" Name="both" Href="index.html">
      <Facets>
        <Facet Name="Country">
          <String Value="Chile" />
        </Facet>
        <Facet Name="Year">
          <Number Value="2008" />
        </Facet>
        <Facet Name="Sex">
          <String Value="both" />
        </Facet>
        <Facet Name="Age">
          <Number Value="25" />
        </Facet>
      </Facets>
    </Item>
    <Item Id="227" Img="#227" Name="both" Href="index.html">
      <Facets>
        <Facet Name="Country">
          <String Value="Chile" />
        </Facet>
        <Facet Name="Year">
          <Number Value="2008" />
        </Facet>
        <Facet Name="Sex">
          <String Value="both" />
        </Facet>
        <Facet Name="Age">
          <Number Value="30" />
        </Facet>
      </Facets>
    </Item>
    <Item Id="228" Img="#228" Name="both" Href="index.html">
      <Facets>
        <Facet Name="Country">
          <String Value="Chile" />
        </Facet>
        <Facet Name="Year">
          <Number Value="2008" />
        </Facet>
        <Facet Name="Sex">
          <String Value="both" />
        </Facet>
        <Facet Name="Age">
          <Number Value="35" />
        </Facet>
      </Facets>
    </Item>
    <Item Id="229" Img="#229" Name="both" Href="index.html">
      <Facets>
        <Facet Name="Country">
          <String Value="Chile" />
        </Facet>
        <Facet Name="Year">
          <Number Value="2008" />
        </Facet>
        <Facet Name="Sex">
          <String Value="both" />
        </Facet>
        <Facet Name="Age">
          <Number Value="40" />
        </Facet>
      </Facets>
    </Item>
    <Item Id="230" Img="#230" Name="both" Href="index.html">
      <Facets>
        <Facet Name="Country">
          <String Value="Chile" />
        </Facet>
        <Facet Name="Year">
          <Number Value="2008" />
        </Facet>
        <Facet Name="Sex">
          <String Value="both" />
        </Facet>
        <Facet Name="Age">
          <Number Value="45" />
        </Facet>
      </Facets>
    </Item>
    <Item Id="231" Img="#231" Name="both" Href="index.html">
      <Facets>
        <Facet Name="Country">
          <String Value="China" />
        </Facet>
        <Facet Name="Year">
          <Number Value="2008" />
        </Facet>
        <Facet Name="Sex">
          <String Value="both" />
        </Facet>
        <Facet Name="Age">
          <Number Value="0" />
        </Facet>
      </Facets>
    </Item>
    <Item Id="232" Img="#232" Name="both" Href="index.html">
      <Facets>
        <Facet Name="Country">
          <String Value="China" />
        </Facet>
        <Facet Name="Year">
          <Number Value="2008" />
        </Facet>
        <Facet Name="Sex">
          <String Value="both" />
        </Facet>
        <Facet Name="Age">
          <Number Value="1" />
        </Facet>
      </Facets>
    </Item>
    <Item Id="233" Img="#233" Name="both" Href="index.html">
      <Facets>
        <Facet Name="Country">
          <String Value="China" />
        </Facet>
        <Facet Name="Year">
          <Number Value="2008" />
        </Facet>
        <Facet Name="Sex">
          <String Value="both" />
        </Facet>
        <Facet Name="Age">
          <Number Value="5" />
        </Facet>
      </Facets>
    </Item>
    <Item Id="234" Img="#234" Name="both" Href="index.html">
      <Facets>
        <Facet Name="Country">
          <String Value="China" />
        </Facet>
        <Facet Name="Year">
          <Number Value="2008" />
        </Facet>
        <Facet Name="Sex">
          <String Value="both" />
        </Facet>
        <Facet Name="Age">
          <Number Value="10" />
        </Facet>
      </Facets>
    </Item>
    <Item Id="235" Img="#235" Name="both" Href="index.html">
      <Facets>
        <Facet Name="Country">
          <String Value="China" />
        </Facet>
        <Facet Name="Year">
          <Number Value="2008" />
        </Facet>
        <Facet Name="Sex">
          <String Value="both" />
        </Facet>
        <Facet Name="Age">
          <Number Value="15" />
        </Facet>
      </Facets>
    </Item>
    <Item Id="236" Img="#236" Name="both" Href="index.html">
      <Facets>
        <Facet Name="Country">
          <String Value="China" />
        </Facet>
        <Facet Name="Year">
          <Number Value="2008" />
        </Facet>
        <Facet Name="Sex">
          <String Value="both" />
        </Facet>
        <Facet Name="Age">
          <Number Value="20" />
        </Facet>
      </Facets>
    </Item>
    <Item Id="237" Img="#237" Name="both" Href="index.html">
      <Facets>
        <Facet Name="Country">
          <String Value="China" />
        </Facet>
        <Facet Name="Year">
          <Number Value="2008" />
        </Facet>
        <Facet Name="Sex">
          <String Value="both" />
        </Facet>
        <Facet Name="Age">
          <Number Value="25" />
        </Facet>
      </Facets>
    </Item>
    <Item Id="238" Img="#238" Name="both" Href="index.html">
      <Facets>
        <Facet Name="Country">
          <String Value="China" />
        </Facet>
        <Facet Name="Year">
          <Number Value="2008" />
        </Facet>
        <Facet Name="Sex">
          <String Value="both" />
        </Facet>
        <Facet Name="Age">
          <Number Value="30" />
        </Facet>
      </Facets>
    </Item>
    <Item Id="239" Img="#239" Name="both" Href="index.html">
      <Facets>
        <Facet Name="Country">
          <String Value="China" />
        </Facet>
        <Facet Name="Year">
          <Number Value="2008" />
        </Facet>
        <Facet Name="Sex">
          <String Value="both" />
        </Facet>
        <Facet Name="Age">
          <Number Value="35" />
        </Facet>
      </Facets>
    </Item>
    <Item Id="240" Img="#240" Name="both" Href="index.html">
      <Facets>
        <Facet Name="Country">
          <String Value="China" />
        </Facet>
        <Facet Name="Year">
          <Number Value="2008" />
        </Facet>
        <Facet Name="Sex">
          <String Value="both" />
        </Facet>
        <Facet Name="Age">
          <Number Value="40" />
        </Facet>
      </Facets>
    </Item>
    <Item Id="241" Img="#241" Name="both" Href="index.html">
      <Facets>
        <Facet Name="Country">
          <String Value="China" />
        </Facet>
        <Facet Name="Year">
          <Number Value="2008" />
        </Facet>
        <Facet Name="Sex">
          <String Value="both" />
        </Facet>
        <Facet Name="Age">
          <Number Value="45" />
        </Facet>
      </Facets>
    </Item>
    <Item Id="242" Img="#242" Name="both" Href="index.html">
      <Facets>
        <Facet Name="Country">
          <String Value="China" />
        </Facet>
        <Facet Name="Year">
          <Number Value="2008" />
        </Facet>
        <Facet Name="Sex">
          <String Value="both" />
        </Facet>
        <Facet Name="Age">
          <Number Value="50" />
        </Facet>
      </Facets>
    </Item>
    <Item Id="243" Img="#243" Name="both" Href="index.html">
      <Facets>
        <Facet Name="Country">
          <String Value="China" />
        </Facet>
        <Facet Name="Year">
          <Number Value="2008" />
        </Facet>
        <Facet Name="Sex">
          <String Value="both" />
        </Facet>
        <Facet Name="Age">
          <Number Value="55" />
        </Facet>
      </Facets>
    </Item>
    <Item Id="244" Img="#244" Name="both" Href="index.html">
      <Facets>
        <Facet Name="Country">
          <String Value="China" />
        </Facet>
        <Facet Name="Year">
          <Number Value="2008" />
        </Facet>
        <Facet Name="Sex">
          <String Value="both" />
        </Facet>
        <Facet Name="Age">
          <Number Value="60" />
        </Facet>
      </Facets>
    </Item>
    <Item Id="245" Img="#245" Name="both" Href="index.html">
      <Facets>
        <Facet Name="Country">
          <String Value="China" />
        </Facet>
        <Facet Name="Year">
          <Number Value="2008" />
        </Facet>
        <Facet Name="Sex">
          <String Value="both" />
        </Facet>
        <Facet Name="Age">
          <Number Value="65" />
        </Facet>
      </Facets>
    </Item>
    <Item Id="246" Img="#246" Name="both" Href="index.html">
      <Facets>
        <Facet Name="Country">
          <String Value="China" />
        </Facet>
        <Facet Name="Year">
          <Number Value="2008" />
        </Facet>
        <Facet Name="Sex">
          <String Value="both" />
        </Facet>
        <Facet Name="Age">
          <Number Value="70" />
        </Facet>
      </Facets>
    </Item>
    <Item Id="247" Img="#247" Name="both" Href="index.html">
      <Facets>
        <Facet Name="Country">
          <String Value="Denmark" />
        </Facet>
        <Facet Name="Year">
          <Number Value="2008" />
        </Facet>
        <Facet Name="Sex">
          <String Value="both" />
        </Facet>
        <Facet Name="Age">
          <Number Value="0" />
        </Facet>
      </Facets>
    </Item>
    <Item Id="248" Img="#248" Name="both" Href="index.html">
      <Facets>
        <Facet Name="Country">
          <String Value="Denmark" />
        </Facet>
        <Facet Name="Year">
          <Number Value="2008" />
        </Facet>
        <Facet Name="Sex">
          <String Value="both" />
        </Facet>
        <Facet Name="Age">
          <Number Value="1" />
        </Facet>
      </Facets>
    </Item>
    <Item Id="249" Img="#249" Name="both" Href="index.html">
      <Facets>
        <Facet Name="Country">
          <String Value="Denmark" />
        </Facet>
        <Facet Name="Year">
          <Number Value="2008" />
        </Facet>
        <Facet Name="Sex">
          <String Value="both" />
        </Facet>
        <Facet Name="Age">
          <Number Value="5" />
        </Facet>
      </Facets>
    </Item>
    <Item Id="250" Img="#250" Name="both" Href="index.html">
      <Facets>
        <Facet Name="Country">
          <String Value="Denmark" />
        </Facet>
        <Facet Name="Year">
          <Number Value="2008" />
        </Facet>
        <Facet Name="Sex">
          <String Value="both" />
        </Facet>
        <Facet Name="Age">
          <Number Value="10" />
        </Facet>
      </Facets>
    </Item>
    <Item Id="251" Img="#251" Name="both" Href="index.html">
      <Facets>
        <Facet Name="Country">
          <String Value="Denmark" />
        </Facet>
        <Facet Name="Year">
          <Number Value="2008" />
        </Facet>
        <Facet Name="Sex">
          <String Value="both" />
        </Facet>
        <Facet Name="Age">
          <Number Value="15" />
        </Facet>
      </Facets>
    </Item>
    <Item Id="252" Img="#252" Name="both" Href="index.html">
      <Facets>
        <Facet Name="Country">
          <String Value="Denmark" />
        </Facet>
        <Facet Name="Year">
          <Number Value="2008" />
        </Facet>
        <Facet Name="Sex">
          <String Value="both" />
        </Facet>
        <Facet Name="Age">
          <Number Value="20" />
        </Facet>
      </Facets>
    </Item>
    <Item Id="253" Img="#253" Name="both" Href="index.html">
      <Facets>
        <Facet Name="Country">
          <String Value="Denmark" />
        </Facet>
        <Facet Name="Year">
          <Number Value="2008" />
        </Facet>
        <Facet Name="Sex">
          <String Value="both" />
        </Facet>
        <Facet Name="Age">
          <Number Value="25" />
        </Facet>
      </Facets>
    </Item>
    <Item Id="254" Img="#254" Name="both" Href="index.html">
      <Facets>
        <Facet Name="Country">
          <String Value="Denmark" />
        </Facet>
        <Facet Name="Year">
          <Number Value="2008" />
        </Facet>
        <Facet Name="Sex">
          <String Value="both" />
        </Facet>
        <Facet Name="Age">
          <Number Value="30" />
        </Facet>
      </Facets>
    </Item>
    <Item Id="255" Img="#255" Name="both" Href="index.html">
      <Facets>
        <Facet Name="Country">
          <String Value="Djibouti" />
        </Facet>
        <Facet Name="Year">
          <Number Value="2008" />
        </Facet>
        <Facet Name="Sex">
          <String Value="both" />
        </Facet>
        <Facet Name="Age">
          <Number Value="0" />
        </Facet>
      </Facets>
    </Item>
    <Item Id="256" Img="#256" Name="both" Href="index.html">
      <Facets>
        <Facet Name="Country">
          <String Value="Djibouti" />
        </Facet>
        <Facet Name="Year">
          <Number Value="2008" />
        </Facet>
        <Facet Name="Sex">
          <String Value="both" />
        </Facet>
        <Facet Name="Age">
          <Number Value="1" />
        </Facet>
      </Facets>
    </Item>
    <Item Id="257" Img="#257" Name="both" Href="index.html">
      <Facets>
        <Facet Name="Country">
          <String Value="Djibouti" />
        </Facet>
        <Facet Name="Year">
          <Number Value="2008" />
        </Facet>
        <Facet Name="Sex">
          <String Value="both" />
        </Facet>
        <Facet Name="Age">
          <Number Value="5" />
        </Facet>
      </Facets>
    </Item>
    <Item Id="258" Img="#258" Name="both" Href="index.html">
      <Facets>
        <Facet Name="Country">
          <String Value="Djibouti" />
        </Facet>
        <Facet Name="Year">
          <Number Value="2008" />
        </Facet>
        <Facet Name="Sex">
          <String Value="both" />
        </Facet>
        <Facet Name="Age">
          <Number Value="10" />
        </Facet>
      </Facets>
    </Item>
    <Item Id="259" Img="#259" Name="both" Href="index.html">
      <Facets>
        <Facet Name="Country">
          <String Value="Djibouti" />
        </Facet>
        <Facet Name="Year">
          <Number Value="2008" />
        </Facet>
        <Facet Name="Sex">
          <String Value="both" />
        </Facet>
        <Facet Name="Age">
          <Number Value="15" />
        </Facet>
      </Facets>
    </Item>
    <Item Id="260" Img="#260" Name="both" Href="index.html">
      <Facets>
        <Facet Name="Country">
          <String Value="Djibouti" />
        </Facet>
        <Facet Name="Year">
          <Number Value="2008" />
        </Facet>
        <Facet Name="Sex">
          <String Value="both" />
        </Facet>
        <Facet Name="Age">
          <Number Value="20" />
        </Facet>
      </Facets>
    </Item>
    <Item Id="261" Img="#261" Name="both" Href="index.html">
      <Facets>
        <Facet Name="Country">
          <String Value="Djibouti" />
        </Facet>
        <Facet Name="Year">
          <Number Value="2008" />
        </Facet>
        <Facet Name="Sex">
          <String Value="both" />
        </Facet>
        <Facet Name="Age">
          <Number Value="25" />
        </Facet>
      </Facets>
    </Item>
    <Item Id="262" Img="#262" Name="both" Href="index.html">
      <Facets>
        <Facet Name="Country">
          <String Value="Djibouti" />
        </Facet>
        <Facet Name="Year">
          <Number Value="2008" />
        </Facet>
        <Facet Name="Sex">
          <String Value="both" />
        </Facet>
        <Facet Name="Age">
          <Number Value="30" />
        </Facet>
      </Facets>
    </Item>
    <Item Id="263" Img="#263" Name="both" Href="index.html">
      <Facets>
        <Facet Name="Country">
          <String Value="Djibouti" />
        </Facet>
        <Facet Name="Year">
          <Number Value="2008" />
        </Facet>
        <Facet Name="Sex">
          <String Value="both" />
        </Facet>
        <Facet Name="Age">
          <Number Value="35" />
        </Facet>
      </Facets>
    </Item>
    <Item Id="264" Img="#264" Name="both" Href="index.html">
      <Facets>
        <Facet Name="Country">
          <String Value="Djibouti" />
        </Facet>
        <Facet Name="Year">
          <Number Value="2008" />
        </Facet>
        <Facet Name="Sex">
          <String Value="both" />
        </Facet>
        <Facet Name="Age">
          <Number Value="40" />
        </Facet>
      </Facets>
    </Item>
    <Item Id="265" Img="#265" Name="both" Href="index.html">
      <Facets>
        <Facet Name="Country">
          <String Value="Djibouti" />
        </Facet>
        <Facet Name="Year">
          <Number Value="2008" />
        </Facet>
        <Facet Name="Sex">
          <String Value="both" />
        </Facet>
        <Facet Name="Age">
          <Number Value="45" />
        </Facet>
      </Facets>
    </Item>
    <Item Id="266" Img="#266" Name="both" Href="index.html">
      <Facets>
        <Facet Name="Country">
          <String Value="Dominica" />
        </Facet>
        <Facet Name="Year">
          <Number Value="2008" />
        </Facet>
        <Facet Name="Sex">
          <String Value="both" />
        </Facet>
        <Facet Name="Age">
          <Number Value="0" />
        </Facet>
      </Facets>
    </Item>
    <Item Id="267" Img="#267" Name="both" Href="index.html">
      <Facets>
        <Facet Name="Country">
          <String Value="Dominica" />
        </Facet>
        <Facet Name="Year">
          <Number Value="2008" />
        </Facet>
        <Facet Name="Sex">
          <String Value="both" />
        </Facet>
        <Facet Name="Age">
          <Number Value="1" />
        </Facet>
      </Facets>
    </Item>
    <Item Id="268" Img="#268" Name="both" Href="index.html">
      <Facets>
        <Facet Name="Country">
          <String Value="Dominica" />
        </Facet>
        <Facet Name="Year">
          <Number Value="2008" />
        </Facet>
        <Facet Name="Sex">
          <String Value="both" />
        </Facet>
        <Facet Name="Age">
          <Number Value="5" />
        </Facet>
      </Facets>
    </Item>
    <Item Id="269" Img="#269" Name="both" Href="index.html">
      <Facets>
        <Facet Name="Country">
          <String Value="Dominica" />
        </Facet>
        <Facet Name="Year">
          <Number Value="2008" />
        </Facet>
        <Facet Name="Sex">
          <String Value="both" />
        </Facet>
        <Facet Name="Age">
          <Number Value="10" />
        </Facet>
      </Facets>
    </Item>
    <Item Id="270" Img="#270" Name="both" Href="index.html">
      <Facets>
        <Facet Name="Country">
          <String Value="Dominica" />
        </Facet>
        <Facet Name="Year">
          <Number Value="2008" />
        </Facet>
        <Facet Name="Sex">
          <String Value="both" />
        </Facet>
        <Facet Name="Age">
          <Number Value="15" />
        </Facet>
      </Facets>
    </Item>
    <Item Id="271" Img="#271" Name="both" Href="index.html">
      <Facets>
        <Facet Name="Country">
          <String Value="Dominica" />
        </Facet>
        <Facet Name="Year">
          <Number Value="2008" />
        </Facet>
        <Facet Name="Sex">
          <String Value="both" />
        </Facet>
        <Facet Name="Age">
          <Number Value="20" />
        </Facet>
      </Facets>
    </Item>
    <Item Id="272" Img="#272" Name="both" Href="index.html">
      <Facets>
        <Facet Name="Country">
          <String Value="Dominica" />
        </Facet>
        <Facet Name="Year">
          <Number Value="2008" />
        </Facet>
        <Facet Name="Sex">
          <String Value="both" />
        </Facet>
        <Facet Name="Age">
          <Number Value="25" />
        </Facet>
      </Facets>
    </Item>
    <Item Id="273" Img="#273" Name="both" Href="index.html">
      <Facets>
        <Facet Name="Country">
          <String Value="Dominica" />
        </Facet>
        <Facet Name="Year">
          <Number Value="2008" />
        </Facet>
        <Facet Name="Sex">
          <String Value="both" />
        </Facet>
        <Facet Name="Age">
          <Number Value="30" />
        </Facet>
      </Facets>
    </Item>
    <Item Id="274" Img="#274" Name="both" Href="index.html">
      <Facets>
        <Facet Name="Country">
          <String Value="Dominica" />
        </Facet>
        <Facet Name="Year">
          <Number Value="2008" />
        </Facet>
        <Facet Name="Sex">
          <String Value="both" />
        </Facet>
        <Facet Name="Age">
          <Number Value="35" />
        </Facet>
      </Facets>
    </Item>
    <Item Id="275" Img="#275" Name="both" Href="index.html">
      <Facets>
        <Facet Name="Country">
          <String Value="Dominica" />
        </Facet>
        <Facet Name="Year">
          <Number Value="2008" />
        </Facet>
        <Facet Name="Sex">
          <String Value="both" />
        </Facet>
        <Facet Name="Age">
          <Number Value="40" />
        </Facet>
      </Facets>
    </Item>
    <Item Id="276" Img="#276" Name="both" Href="index.html">
      <Facets>
        <Facet Name="Country">
          <String Value="Dominica" />
        </Facet>
        <Facet Name="Year">
          <Number Value="2008" />
        </Facet>
        <Facet Name="Sex">
          <String Value="both" />
        </Facet>
        <Facet Name="Age">
          <Number Value="45" />
        </Facet>
      </Facets>
    </Item>
    <Item Id="277" Img="#277" Name="both" Href="index.html">
      <Facets>
        <Facet Name="Country">
          <String Value="Dominica" />
        </Facet>
        <Facet Name="Year">
          <Number Value="2008" />
        </Facet>
        <Facet Name="Sex">
          <String Value="both" />
        </Facet>
        <Facet Name="Age">
          <Number Value="50" />
        </Facet>
      </Facets>
    </Item>
    <Item Id="278" Img="#278" Name="both" Href="index.html">
      <Facets>
        <Facet Name="Country">
          <String Value="Dominica" />
        </Facet>
        <Facet Name="Year">
          <Number Value="2008" />
        </Facet>
        <Facet Name="Sex">
          <String Value="both" />
        </Facet>
        <Facet Name="Age">
          <Number Value="55" />
        </Facet>
      </Facets>
    </Item>
    <Item Id="279" Img="#279" Name="both" Href="index.html">
      <Facets>
        <Facet Name="Country">
          <String Value="Dominica" />
        </Facet>
        <Facet Name="Year">
          <Number Value="2008" />
        </Facet>
        <Facet Name="Sex">
          <String Value="both" />
        </Facet>
        <Facet Name="Age">
          <Number Value="60" />
        </Facet>
      </Facets>
    </Item>
    <Item Id="280" Img="#280" Name="both" Href="index.html">
      <Facets>
        <Facet Name="Country">
          <String Value="Dominica" />
        </Facet>
        <Facet Name="Year">
          <Number Value="2008" />
        </Facet>
        <Facet Name="Sex">
          <String Value="both" />
        </Facet>
        <Facet Name="Age">
          <Number Value="65" />
        </Facet>
      </Facets>
    </Item>
    <Item Id="281" Img="#281" Name="both" Href="index.html">
      <Facets>
        <Facet Name="Country">
          <String Value="Dominican Republic" />
        </Facet>
        <Facet Name="Year">
          <Number Value="2008" />
        </Facet>
        <Facet Name="Sex">
          <String Value="both" />
        </Facet>
        <Facet Name="Age">
          <Number Value="0" />
        </Facet>
      </Facets>
    </Item>
    <Item Id="282" Img="#282" Name="both" Href="index.html">
      <Facets>
        <Facet Name="Country">
          <String Value="Dominican Republic" />
        </Facet>
        <Facet Name="Year">
          <Number Value="2008" />
        </Facet>
        <Facet Name="Sex">
          <String Value="both" />
        </Facet>
        <Facet Name="Age">
          <Number Value="1" />
        </Facet>
      </Facets>
    </Item>
    <Item Id="283" Img="#283" Name="both" Href="index.html">
      <Facets>
        <Facet Name="Country">
          <String Value="Dominican Republic" />
        </Facet>
        <Facet Name="Year">
          <Number Value="2008" />
        </Facet>
        <Facet Name="Sex">
          <String Value="both" />
        </Facet>
        <Facet Name="Age">
          <Number Value="5" />
        </Facet>
      </Facets>
    </Item>
    <Item Id="284" Img="#284" Name="both" Href="index.html">
      <Facets>
        <Facet Name="Country">
          <String Value="Dominican Republic" />
        </Facet>
        <Facet Name="Year">
          <Number Value="2008" />
        </Facet>
        <Facet Name="Sex">
          <String Value="both" />
        </Facet>
        <Facet Name="Age">
          <Number Value="10" />
        </Facet>
      </Facets>
    </Item>
    <Item Id="285" Img="#285" Name="both" Href="index.html">
      <Facets>
        <Facet Name="Country">
          <String Value="Dominican Republic" />
        </Facet>
        <Facet Name="Year">
          <Number Value="2008" />
        </Facet>
        <Facet Name="Sex">
          <String Value="both" />
        </Facet>
        <Facet Name="Age">
          <Number Value="15" />
        </Facet>
      </Facets>
    </Item>
    <Item Id="286" Img="#286" Name="both" Href="index.html">
      <Facets>
        <Facet Name="Country">
          <String Value="Dominican Republic" />
        </Facet>
        <Facet Name="Year">
          <Number Value="2008" />
        </Facet>
        <Facet Name="Sex">
          <String Value="both" />
        </Facet>
        <Facet Name="Age">
          <Number Value="20" />
        </Facet>
      </Facets>
    </Item>
    <Item Id="287" Img="#287" Name="both" Href="index.html">
      <Facets>
        <Facet Name="Country">
          <String Value="Dominican Republic" />
        </Facet>
        <Facet Name="Year">
          <Number Value="2008" />
        </Facet>
        <Facet Name="Sex">
          <String Value="both" />
        </Facet>
        <Facet Name="Age">
          <Number Value="25" />
        </Facet>
      </Facets>
    </Item>
    <Item Id="288" Img="#288" Name="both" Href="index.html">
      <Facets>
        <Facet Name="Country">
          <String Value="Dominican Republic" />
        </Facet>
        <Facet Name="Year">
          <Number Value="2008" />
        </Facet>
        <Facet Name="Sex">
          <String Value="both" />
        </Facet>
        <Facet Name="Age">
          <Number Value="30" />
        </Facet>
      </Facets>
    </Item>
    <Item Id="289" Img="#289" Name="both" Href="index.html">
      <Facets>
        <Facet Name="Country">
          <String Value="Dominican Republic" />
        </Facet>
        <Facet Name="Year">
          <Number Value="2008" />
        </Facet>
        <Facet Name="Sex">
          <String Value="both" />
        </Facet>
        <Facet Name="Age">
          <Number Value="35" />
        </Facet>
      </Facets>
    </Item>
    <Item Id="290" Img="#290" Name="both" Href="index.html">
      <Facets>
        <Facet Name="Country">
          <String Value="Ecuador" />
        </Facet>
        <Facet Name="Year">
          <Number Value="2008" />
        </Facet>
        <Facet Name="Sex">
          <String Value="both" />
        </Facet>
        <Facet Name="Age">
          <Number Value="0" />
        </Facet>
      </Facets>
    </Item>
    <Item Id="291" Img="#291" Name="both" Href="index.html">
      <Facets>
        <Facet Name="Country">
          <String Value="Ecuador" />
        </Facet>
        <Facet Name="Year">
          <Number Value="2008" />
        </Facet>
        <Facet Name="Sex">
          <String Value="both" />
        </Facet>
        <Facet Name="Age">
          <Number Value="1" />
        </Facet>
      </Facets>
    </Item>
    <Item Id="292" Img="#292" Name="both" Href="index.html">
      <Facets>
        <Facet Name="Country">
          <String Value="Ecuador" />
        </Facet>
        <Facet Name="Year">
          <Number Value="2008" />
        </Facet>
        <Facet Name="Sex">
          <String Value="both" />
        </Facet>
        <Facet Name="Age">
          <Number Value="5" />
        </Facet>
      </Facets>
    </Item>
    <Item Id="293" Img="#293" Name="both" Href="index.html">
      <Facets>
        <Facet Name="Country">
          <String Value="Ecuador" />
        </Facet>
        <Facet Name="Year">
          <Number Value="2008" />
        </Facet>
        <Facet Name="Sex">
          <String Value="both" />
        </Facet>
        <Facet Name="Age">
          <Number Value="10" />
        </Facet>
      </Facets>
    </Item>
    <Item Id="294" Img="#294" Name="both" Href="index.html">
      <Facets>
        <Facet Name="Country">
          <String Value="Ecuador" />
        </Facet>
        <Facet Name="Year">
          <Number Value="2008" />
        </Facet>
        <Facet Name="Sex">
          <String Value="both" />
        </Facet>
        <Facet Name="Age">
          <Number Value="15" />
        </Facet>
      </Facets>
    </Item>
    <Item Id="295" Img="#295" Name="both" Href="index.html">
      <Facets>
        <Facet Name="Country">
          <String Value="Ecuador" />
        </Facet>
        <Facet Name="Year">
          <Number Value="2008" />
        </Facet>
        <Facet Name="Sex">
          <String Value="both" />
        </Facet>
        <Facet Name="Age">
          <Number Value="20" />
        </Facet>
      </Facets>
    </Item>
    <Item Id="296" Img="#296" Name="both" Href="index.html">
      <Facets>
        <Facet Name="Country">
          <String Value="Ecuador" />
        </Facet>
        <Facet Name="Year">
          <Number Value="2008" />
        </Facet>
        <Facet Name="Sex">
          <String Value="both" />
        </Facet>
        <Facet Name="Age">
          <Number Value="25" />
        </Facet>
      </Facets>
    </Item>
    <Item Id="297" Img="#297" Name="both" Href="index.html">
      <Facets>
        <Facet Name="Country">
          <String Value="Egypt" />
        </Facet>
        <Facet Name="Year">
          <Number Value="2008" />
        </Facet>
        <Facet Name="Sex">
          <String Value="both" />
        </Facet>
        <Facet Name="Age">
          <Number Value="0" />
        </Facet>
      </Facets>
    </Item>
    <Item Id="298" Img="#298" Name="both" Href="index.html">
      <Facets>
        <Facet Name="Country">
          <String Value="Egypt" />
        </Facet>
        <Facet Name="Year">
          <Number Value="2008" />
        </Facet>
        <Facet Name="Sex">
          <String Value="both" />
        </Facet>
        <Facet Name="Age">
          <Number Value="1" />
        </Facet>
      </Facets>
    </Item>
    <Item Id="299" Img="#299" Name="both" Href="index.html">
      <Facets>
        <Facet Name="Country">
          <String Value="Egypt" />
        </Facet>
        <Facet Name="Year">
          <Number Value="2008" />
        </Facet>
        <Facet Name="Sex">
          <String Value="both" />
        </Facet>
        <Facet Name="Age">
          <Number Value="5" />
        </Facet>
      </Facets>
    </Item>
    <Item Id="300" Img="#300" Name="both" Href="index.html">
      <Facets>
        <Facet Name="Country">
          <String Value="Egypt" />
        </Facet>
        <Facet Name="Year">
          <Number Value="2008" />
        </Facet>
        <Facet Name="Sex">
          <String Value="both" />
        </Facet>
        <Facet Name="Age">
          <Number Value="10" />
        </Facet>
      </Facets>
    </Item>
    <Item Id="301" Img="#301" Name="both" Href="index.html">
      <Facets>
        <Facet Name="Country">
          <String Value="Egypt" />
        </Facet>
        <Facet Name="Year">
          <Number Value="2008" />
        </Facet>
        <Facet Name="Sex">
          <String Value="both" />
        </Facet>
        <Facet Name="Age">
          <Number Value="15" />
        </Facet>
      </Facets>
    </Item>
    <Item Id="302" Img="#302" Name="both" Href="index.html">
      <Facets>
        <Facet Name="Country">
          <String Value="Egypt" />
        </Facet>
        <Facet Name="Year">
          <Number Value="2008" />
        </Facet>
        <Facet Name="Sex">
          <String Value="both" />
        </Facet>
        <Facet Name="Age">
          <Number Value="20" />
        </Facet>
      </Facets>
    </Item>
    <Item Id="303" Img="#303" Name="both" Href="index.html">
      <Facets>
        <Facet Name="Country">
          <String Value="Egypt" />
        </Facet>
        <Facet Name="Year">
          <Number Value="2008" />
        </Facet>
        <Facet Name="Sex">
          <String Value="both" />
        </Facet>
        <Facet Name="Age">
          <Number Value="25" />
        </Facet>
      </Facets>
    </Item>
    <Item Id="304" Img="#304" Name="both" Href="index.html">
      <Facets>
        <Facet Name="Country">
          <String Value="Egypt" />
        </Facet>
        <Facet Name="Year">
          <Number Value="2008" />
        </Facet>
        <Facet Name="Sex">
          <String Value="both" />
        </Facet>
        <Facet Name="Age">
          <Number Value="30" />
        </Facet>
      </Facets>
    </Item>
    <Item Id="305" Img="#305" Name="both" Href="index.html">
      <Facets>
        <Facet Name="Country">
          <String Value="Egypt" />
        </Facet>
        <Facet Name="Year">
          <Number Value="2008" />
        </Facet>
        <Facet Name="Sex">
          <String Value="both" />
        </Facet>
        <Facet Name="Age">
          <Number Value="35" />
        </Facet>
      </Facets>
    </Item>
    <Item Id="306" Img="#306" Name="both" Href="index.html">
      <Facets>
        <Facet Name="Country">
          <String Value="Egypt" />
        </Facet>
        <Facet Name="Year">
          <Number Value="2008" />
        </Facet>
        <Facet Name="Sex">
          <String Value="both" />
        </Facet>
        <Facet Name="Age">
          <Number Value="40" />
        </Facet>
      </Facets>
    </Item>
    <Item Id="307" Img="#307" Name="both" Href="index.html">
      <Facets>
        <Facet Name="Country">
          <String Value="Egypt" />
        </Facet>
        <Facet Name="Year">
          <Number Value="2008" />
        </Facet>
        <Facet Name="Sex">
          <String Value="both" />
        </Facet>
        <Facet Name="Age">
          <Number Value="45" />
        </Facet>
      </Facets>
    </Item>
    <Item Id="308" Img="#308" Name="both" Href="index.html">
      <Facets>
        <Facet Name="Country">
          <String Value="El Salvador" />
        </Facet>
        <Facet Name="Year">
          <Number Value="2008" />
        </Facet>
        <Facet Name="Sex">
          <String Value="both" />
        </Facet>
        <Facet Name="Age">
          <Number Value="85" />
        </Facet>
      </Facets>
    </Item>
    <Item Id="309" Img="#309" Name="both" Href="index.html">
      <Facets>
        <Facet Name="Country">
          <String Value="El Salvador" />
        </Facet>
        <Facet Name="Year">
          <Number Value="2008" />
        </Facet>
        <Facet Name="Sex">
          <String Value="both" />
        </Facet>
        <Facet Name="Age">
          <Number Value="90" />
        </Facet>
      </Facets>
    </Item>
    <Item Id="310" Img="#310" Name="both" Href="index.html">
      <Facets>
        <Facet Name="Country">
          <String Value="El Salvador" />
        </Facet>
        <Facet Name="Year">
          <Number Value="2008" />
        </Facet>
        <Facet Name="Sex">
          <String Value="both" />
        </Facet>
        <Facet Name="Age">
          <Number Value="95" />
        </Facet>
      </Facets>
    </Item>
    <Item Id="311" Img="#311" Name="both" Href="index.html">
      <Facets>
        <Facet Name="Country">
          <String Value="El Salvador" />
        </Facet>
        <Facet Name="Year">
          <Number Value="2008" />
        </Facet>
        <Facet Name="Sex">
          <String Value="both" />
        </Facet>
        <Facet Name="Age">
          <Number Value="100" />
        </Facet>
      </Facets>
    </Item>
    <Item Id="312" Img="#312" Name="both" Href="index.html">
      <Facets>
        <Facet Name="Country">
          <String Value="Equatorial Guinea" />
        </Facet>
        <Facet Name="Year">
          <Number Value="2008" />
        </Facet>
        <Facet Name="Sex">
          <String Value="both" />
        </Facet>
        <Facet Name="Age">
          <Number Value="0" />
        </Facet>
      </Facets>
    </Item>
    <Item Id="313" Img="#313" Name="both" Href="index.html">
      <Facets>
        <Facet Name="Country">
          <String Value="Equatorial Guinea" />
        </Facet>
        <Facet Name="Year">
          <Number Value="2008" />
        </Facet>
        <Facet Name="Sex">
          <String Value="both" />
        </Facet>
        <Facet Name="Age">
          <Number Value="1" />
        </Facet>
      </Facets>
    </Item>
    <Item Id="314" Img="#314" Name="both" Href="index.html">
      <Facets>
        <Facet Name="Country">
          <String Value="Equatorial Guinea" />
        </Facet>
        <Facet Name="Year">
          <Number Value="2008" />
        </Facet>
        <Facet Name="Sex">
          <String Value="both" />
        </Facet>
        <Facet Name="Age">
          <Number Value="5" />
        </Facet>
      </Facets>
    </Item>
    <Item Id="315" Img="#315" Name="both" Href="index.html">
      <Facets>
        <Facet Name="Country">
          <String Value="Equatorial Guinea" />
        </Facet>
        <Facet Name="Year">
          <Number Value="2008" />
        </Facet>
        <Facet Name="Sex">
          <String Value="both" />
        </Facet>
        <Facet Name="Age">
          <Number Value="10" />
        </Facet>
      </Facets>
    </Item>
    <Item Id="316" Img="#316" Name="both" Href="index.html">
      <Facets>
        <Facet Name="Country">
          <String Value="Equatorial Guinea" />
        </Facet>
        <Facet Name="Year">
          <Number Value="2008" />
        </Facet>
        <Facet Name="Sex">
          <String Value="both" />
        </Facet>
        <Facet Name="Age">
          <Number Value="15" />
        </Facet>
      </Facets>
    </Item>
    <Item Id="317" Img="#317" Name="both" Href="index.html">
      <Facets>
        <Facet Name="Country">
          <String Value="Equatorial Guinea" />
        </Facet>
        <Facet Name="Year">
          <Number Value="2008" />
        </Facet>
        <Facet Name="Sex">
          <String Value="both" />
        </Facet>
        <Facet Name="Age">
          <Number Value="20" />
        </Facet>
      </Facets>
    </Item>
    <Item Id="318" Img="#318" Name="both" Href="index.html">
      <Facets>
        <Facet Name="Country">
          <String Value="Equatorial Guinea" />
        </Facet>
        <Facet Name="Year">
          <Number Value="2008" />
        </Facet>
        <Facet Name="Sex">
          <String Value="both" />
        </Facet>
        <Facet Name="Age">
          <Number Value="25" />
        </Facet>
      </Facets>
    </Item>
    <Item Id="319" Img="#319" Name="both" Href="index.html">
      <Facets>
        <Facet Name="Country">
          <String Value="Equatorial Guinea" />
        </Facet>
        <Facet Name="Year">
          <Number Value="2008" />
        </Facet>
        <Facet Name="Sex">
          <String Value="both" />
        </Facet>
        <Facet Name="Age">
          <Number Value="30" />
        </Facet>
      </Facets>
    </Item>
    <Item Id="320" Img="#320" Name="both" Href="index.html">
      <Facets>
        <Facet Name="Country">
          <String Value="Equatorial Guinea" />
        </Facet>
        <Facet Name="Year">
          <Number Value="2008" />
        </Facet>
        <Facet Name="Sex">
          <String Value="both" />
        </Facet>
        <Facet Name="Age">
          <Number Value="35" />
        </Facet>
      </Facets>
    </Item>
    <Item Id="321" Img="#321" Name="both" Href="index.html">
      <Facets>
        <Facet Name="Country">
          <String Value="El Salvador" />
        </Facet>
        <Facet Name="Year">
          <Number Value="2000" />
        </Facet>
        <Facet Name="Sex">
          <String Value="both" />
        </Facet>
        <Facet Name="Age">
          <Number Value="0" />
        </Facet>
      </Facets>
    </Item>
    <Item Id="322" Img="#322" Name="both" Href="index.html">
      <Facets>
        <Facet Name="Country">
          <String Value="El Salvador" />
        </Facet>
        <Facet Name="Year">
          <Number Value="2000" />
        </Facet>
        <Facet Name="Sex">
          <String Value="both" />
        </Facet>
        <Facet Name="Age">
          <Number Value="1" />
        </Facet>
      </Facets>
    </Item>
    <Item Id="323" Img="#323" Name="both" Href="index.html">
      <Facets>
        <Facet Name="Country">
          <String Value="El Salvador" />
        </Facet>
        <Facet Name="Year">
          <Number Value="2000" />
        </Facet>
        <Facet Name="Sex">
          <String Value="both" />
        </Facet>
        <Facet Name="Age">
          <Number Value="5" />
        </Facet>
      </Facets>
    </Item>
    <Item Id="324" Img="#324" Name="both" Href="index.html">
      <Facets>
        <Facet Name="Country">
          <String Value="El Salvador" />
        </Facet>
        <Facet Name="Year">
          <Number Value="2000" />
        </Facet>
        <Facet Name="Sex">
          <String Value="both" />
        </Facet>
        <Facet Name="Age">
          <Number Value="10" />
        </Facet>
      </Facets>
    </Item>
    <Item Id="325" Img="#325" Name="both" Href="index.html">
      <Facets>
        <Facet Name="Country">
          <String Value="El Salvador" />
        </Facet>
        <Facet Name="Year">
          <Number Value="2000" />
        </Facet>
        <Facet Name="Sex">
          <String Value="both" />
        </Facet>
        <Facet Name="Age">
          <Number Value="15" />
        </Facet>
      </Facets>
    </Item>
    <Item Id="326" Img="#326" Name="both" Href="index.html">
      <Facets>
        <Facet Name="Country">
          <String Value="El Salvador" />
        </Facet>
        <Facet Name="Year">
          <Number Value="2000" />
        </Facet>
        <Facet Name="Sex">
          <String Value="both" />
        </Facet>
        <Facet Name="Age">
          <Number Value="20" />
        </Facet>
      </Facets>
    </Item>
    <Item Id="327" Img="#327" Name="both" Href="index.html">
      <Facets>
        <Facet Name="Country">
          <String Value="El Salvador" />
        </Facet>
        <Facet Name="Year">
          <Number Value="2000" />
        </Facet>
        <Facet Name="Sex">
          <String Value="both" />
        </Facet>
        <Facet Name="Age">
          <Number Value="25" />
        </Facet>
      </Facets>
    </Item>
    <Item Id="328" Img="#328" Name="both" Href="index.html">
      <Facets>
        <Facet Name="Country">
          <String Value="El Salvador" />
        </Facet>
        <Facet Name="Year">
          <Number Value="2000" />
        </Facet>
        <Facet Name="Sex">
          <String Value="both" />
        </Facet>
        <Facet Name="Age">
          <Number Value="30" />
        </Facet>
      </Facets>
    </Item>
    <Item Id="329" Img="#329" Name="female" Href="index.html">
      <Facets>
        <Facet Name="Country">
          <String Value="Afghanistan" />
        </Facet>
        <Facet Name="Year">
          <Number Value="2008" />
        </Facet>
        <Facet Name="Sex">
          <String Value="females" />
        </Facet>
        <Facet Name="Age">
          <Number Value="0" />
        </Facet>
      </Facets>
    </Item>
    <Item Id="330" Img="#330" Name="female" Href="index.html">
      <Facets>
        <Facet Name="Country">
          <String Value="Afghanistan" />
        </Facet>
        <Facet Name="Year">
          <Number Value="2008" />
        </Facet>
        <Facet Name="Sex">
          <String Value="females" />
        </Facet>
        <Facet Name="Age">
          <Number Value="1" />
        </Facet>
      </Facets>
    </Item>
    <Item Id="331" Img="#331" Name="female" Href="index.html">
      <Facets>
        <Facet Name="Country">
          <String Value="Afghanistan" />
        </Facet>
        <Facet Name="Year">
          <Number Value="2008" />
        </Facet>
        <Facet Name="Sex">
          <String Value="females" />
        </Facet>
        <Facet Name="Age">
          <Number Value="5" />
        </Facet>
      </Facets>
    </Item>
    <Item Id="332" Img="#332" Name="female" Href="index.html">
      <Facets>
        <Facet Name="Country">
          <String Value="Afghanistan" />
        </Facet>
        <Facet Name="Year">
          <Number Value="2008" />
        </Facet>
        <Facet Name="Sex">
          <String Value="females" />
        </Facet>
        <Facet Name="Age">
          <Number Value="10" />
        </Facet>
      </Facets>
    </Item>
    <Item Id="333" Img="#333" Name="female" Href="index.html">
      <Facets>
        <Facet Name="Country">
          <String Value="Afghanistan" />
        </Facet>
        <Facet Name="Year">
          <Number Value="2008" />
        </Facet>
        <Facet Name="Sex">
          <String Value="females" />
        </Facet>
        <Facet Name="Age">
          <Number Value="15" />
        </Facet>
      </Facets>
    </Item>
    <Item Id="334" Img="#334" Name="female" Href="index.html">
      <Facets>
        <Facet Name="Country">
          <String Value="Afghanistan" />
        </Facet>
        <Facet Name="Year">
          <Number Value="2008" />
        </Facet>
        <Facet Name="Sex">
          <String Value="females" />
        </Facet>
        <Facet Name="Age">
          <Number Value="20" />
        </Facet>
      </Facets>
    </Item>
    <Item Id="335" Img="#335" Name="female" Href="index.html">
      <Facets>
        <Facet Name="Country">
          <String Value="Afghanistan" />
        </Facet>
        <Facet Name="Year">
          <Number Value="2008" />
        </Facet>
        <Facet Name="Sex">
          <String Value="females" />
        </Facet>
        <Facet Name="Age">
          <Number Value="25" />
        </Facet>
      </Facets>
    </Item>
    <Item Id="336" Img="#336" Name="female" Href="index.html">
      <Facets>
        <Facet Name="Country">
          <String Value="Albania" />
        </Facet>
        <Facet Name="Year">
          <Number Value="2008" />
        </Facet>
        <Facet Name="Sex">
          <String Value="females" />
        </Facet>
        <Facet Name="Age">
          <Number Value="0" />
        </Facet>
      </Facets>
    </Item>
    <Item Id="337" Img="#337" Name="female" Href="index.html">
      <Facets>
        <Facet Name="Country">
          <String Value="Albania" />
        </Facet>
        <Facet Name="Year">
          <Number Value="2008" />
        </Facet>
        <Facet Name="Sex">
          <String Value="females" />
        </Facet>
        <Facet Name="Age">
          <Number Value="1" />
        </Facet>
      </Facets>
    </Item>
    <Item Id="338" Img="#338" Name="female" Href="index.html">
      <Facets>
        <Facet Name="Country">
          <String Value="Albania" />
        </Facet>
        <Facet Name="Year">
          <Number Value="2008" />
        </Facet>
        <Facet Name="Sex">
          <String Value="females" />
        </Facet>
        <Facet Name="Age">
          <Number Value="5" />
        </Facet>
      </Facets>
    </Item>
    <Item Id="339" Img="#339" Name="female" Href="index.html">
      <Facets>
        <Facet Name="Country">
          <String Value="Albania" />
        </Facet>
        <Facet Name="Year">
          <Number Value="2008" />
        </Facet>
        <Facet Name="Sex">
          <String Value="females" />
        </Facet>
        <Facet Name="Age">
          <Number Value="10" />
        </Facet>
      </Facets>
    </Item>
    <Item Id="340" Img="#340" Name="female" Href="index.html">
      <Facets>
        <Facet Name="Country">
          <String Value="Albania" />
        </Facet>
        <Facet Name="Year">
          <Number Value="2008" />
        </Facet>
        <Facet Name="Sex">
          <String Value="females" />
        </Facet>
        <Facet Name="Age">
          <Number Value="15" />
        </Facet>
      </Facets>
    </Item>
    <Item Id="341" Img="#341" Name="female" Href="index.html">
      <Facets>
        <Facet Name="Country">
          <String Value="Albania" />
        </Facet>
        <Facet Name="Year">
          <Number Value="2008" />
        </Facet>
        <Facet Name="Sex">
          <String Value="females" />
        </Facet>
        <Facet Name="Age">
          <Number Value="20" />
        </Facet>
      </Facets>
    </Item>
    <Item Id="342" Img="#342" Name="female" Href="index.html">
      <Facets>
        <Facet Name="Country">
          <String Value="Algeria" />
        </Facet>
        <Facet Name="Year">
          <Number Value="2008" />
        </Facet>
        <Facet Name="Sex">
          <String Value="females" />
        </Facet>
        <Facet Name="Age">
          <Number Value="0" />
        </Facet>
      </Facets>
    </Item>
    <Item Id="343" Img="#343" Name="female" Href="index.html">
      <Facets>
        <Facet Name="Country">
          <String Value="Algeria" />
        </Facet>
        <Facet Name="Year">
          <Number Value="2008" />
        </Facet>
        <Facet Name="Sex">
          <String Value="females" />
        </Facet>
        <Facet Name="Age">
          <Number Value="1" />
        </Facet>
      </Facets>
    </Item>
    <Item Id="344" Img="#344" Name="female" Href="index.html">
      <Facets>
        <Facet Name="Country">
          <String Value="Algeria" />
        </Facet>
        <Facet Name="Year">
          <Number Value="2008" />
        </Facet>
        <Facet Name="Sex">
          <String Value="females" />
        </Facet>
        <Facet Name="Age">
          <Number Value="5" />
        </Facet>
      </Facets>
    </Item>
    <Item Id="345" Img="#345" Name="female" Href="index.html">
      <Facets>
        <Facet Name="Country">
          <String Value="Algeria" />
        </Facet>
        <Facet Name="Year">
          <Number Value="2008" />
        </Facet>
        <Facet Name="Sex">
          <String Value="females" />
        </Facet>
        <Facet Name="Age">
          <Number Value="10" />
        </Facet>
      </Facets>
    </Item>
    <Item Id="346" Img="#346" Name="female" Href="index.html">
      <Facets>
        <Facet Name="Country">
          <String Value="Algeria" />
        </Facet>
        <Facet Name="Year">
          <Number Value="2008" />
        </Facet>
        <Facet Name="Sex">
          <String Value="females" />
        </Facet>
        <Facet Name="Age">
          <Number Value="15" />
        </Facet>
      </Facets>
    </Item>
    <Item Id="347" Img="#347" Name="female" Href="index.html">
      <Facets>
        <Facet Name="Country">
          <String Value="Andorra" />
        </Facet>
        <Facet Name="Year">
          <Number Value="2008" />
        </Facet>
        <Facet Name="Sex">
          <String Value="females" />
        </Facet>
        <Facet Name="Age">
          <Number Value="0" />
        </Facet>
      </Facets>
    </Item>
    <Item Id="348" Img="#348" Name="female" Href="index.html">
      <Facets>
        <Facet Name="Country">
          <String Value="Andorra" />
        </Facet>
        <Facet Name="Year">
          <Number Value="2008" />
        </Facet>
        <Facet Name="Sex">
          <String Value="females" />
        </Facet>
        <Facet Name="Age">
          <Number Value="1" />
        </Facet>
      </Facets>
    </Item>
    <Item Id="349" Img="#349" Name="female" Href="index.html">
      <Facets>
        <Facet Name="Country">
          <String Value="Andorra" />
        </Facet>
        <Facet Name="Year">
          <Number Value="2008" />
        </Facet>
        <Facet Name="Sex">
          <String Value="females" />
        </Facet>
        <Facet Name="Age">
          <Number Value="5" />
        </Facet>
      </Facets>
    </Item>
    <Item Id="350" Img="#350" Name="female" Href="index.html">
      <Facets>
        <Facet Name="Country">
          <String Value="Andorra" />
        </Facet>
        <Facet Name="Year">
          <Number Value="2008" />
        </Facet>
        <Facet Name="Sex">
          <String Value="females" />
        </Facet>
        <Facet Name="Age">
          <Number Value="10" />
        </Facet>
      </Facets>
    </Item>
    <Item Id="351" Img="#351" Name="female" Href="index.html">
      <Facets>
        <Facet Name="Country">
          <String Value="Andorra" />
        </Facet>
        <Facet Name="Year">
          <Number Value="2008" />
        </Facet>
        <Facet Name="Sex">
          <String Value="females" />
        </Facet>
        <Facet Name="Age">
          <Number Value="15" />
        </Facet>
      </Facets>
    </Item>
    <Item Id="352" Img="#352" Name="female" Href="index.html">
      <Facets>
        <Facet Name="Country">
          <String Value="Andorra" />
        </Facet>
        <Facet Name="Year">
          <Number Value="2008" />
        </Facet>
        <Facet Name="Sex">
          <String Value="females" />
        </Facet>
        <Facet Name="Age">
          <Number Value="20" />
        </Facet>
      </Facets>
    </Item>
    <Item Id="353" Img="#353" Name="female" Href="index.html">
      <Facets>
        <Facet Name="Country">
          <String Value="Andorra" />
        </Facet>
        <Facet Name="Year">
          <Number Value="2008" />
        </Facet>
        <Facet Name="Sex">
          <String Value="females" />
        </Facet>
        <Facet Name="Age">
          <Number Value="25" />
        </Facet>
      </Facets>
    </Item>
    <Item Id="354" Img="#354" Name="female" Href="index.html">
      <Facets>
        <Facet Name="Country">
          <String Value="Andorra" />
        </Facet>
        <Facet Name="Year">
          <Number Value="2008" />
        </Facet>
        <Facet Name="Sex">
          <String Value="females" />
        </Facet>
        <Facet Name="Age">
          <Number Value="30" />
        </Facet>
      </Facets>
    </Item>
    <Item Id="355" Img="#355" Name="female" Href="index.html">
      <Facets>
        <Facet Name="Country">
          <String Value="Angola" />
        </Facet>
        <Facet Name="Year">
          <Number Value="2008" />
        </Facet>
        <Facet Name="Sex">
          <String Value="females" />
        </Facet>
        <Facet Name="Age">
          <Number Value="0" />
        </Facet>
      </Facets>
    </Item>
    <Item Id="356" Img="#356" Name="female" Href="index.html">
      <Facets>
        <Facet Name="Country">
          <String Value="Angola" />
        </Facet>
        <Facet Name="Year">
          <Number Value="2008" />
        </Facet>
        <Facet Name="Sex">
          <String Value="females" />
        </Facet>
        <Facet Name="Age">
          <Number Value="1" />
        </Facet>
      </Facets>
    </Item>
    <Item Id="357" Img="#357" Name="female" Href="index.html">
      <Facets>
        <Facet Name="Country">
          <String Value="Angola" />
        </Facet>
        <Facet Name="Year">
          <Number Value="2008" />
        </Facet>
        <Facet Name="Sex">
          <String Value="females" />
        </Facet>
        <Facet Name="Age">
          <Number Value="5" />
        </Facet>
      </Facets>
    </Item>
    <Item Id="358" Img="#358" Name="female" Href="index.html">
      <Facets>
        <Facet Name="Country">
          <String Value="Angola" />
        </Facet>
        <Facet Name="Year">
          <Number Value="2008" />
        </Facet>
        <Facet Name="Sex">
          <String Value="females" />
        </Facet>
        <Facet Name="Age">
          <Number Value="10" />
        </Facet>
      </Facets>
    </Item>
    <Item Id="359" Img="#359" Name="female" Href="index.html">
      <Facets>
        <Facet Name="Country">
          <String Value="Angola" />
        </Facet>
        <Facet Name="Year">
          <Number Value="2008" />
        </Facet>
        <Facet Name="Sex">
          <String Value="females" />
        </Facet>
        <Facet Name="Age">
          <Number Value="15" />
        </Facet>
      </Facets>
    </Item>
    <Item Id="360" Img="#360" Name="female" Href="index.html">
      <Facets>
        <Facet Name="Country">
          <String Value="Zimbabwe" />
        </Facet>
        <Facet Name="Year">
          <Number Value="1990" />
        </Facet>
        <Facet Name="Sex">
          <String Value="females" />
        </Facet>
        <Facet Name="Age">
          <Number Value="65" />
        </Facet>
      </Facets>
    </Item>
    <Item Id="361" Img="#361" Name="female" Href="index.html">
      <Facets>
        <Facet Name="Country">
          <String Value="Zimbabwe" />
        </Facet>
        <Facet Name="Year">
          <Number Value="1990" />
        </Facet>
        <Facet Name="Sex">
          <String Value="females" />
        </Facet>
        <Facet Name="Age">
          <Number Value="70" />
        </Facet>
      </Facets>
    </Item>
    <Item Id="362" Img="#362" Name="female" Href="index.html">
      <Facets>
        <Facet Name="Country">
          <String Value="Zimbabwe" />
        </Facet>
        <Facet Name="Year">
          <Number Value="1990" />
        </Facet>
        <Facet Name="Sex">
          <String Value="females" />
        </Facet>
        <Facet Name="Age">
          <Number Value="75" />
        </Facet>
      </Facets>
    </Item>
    <Item Id="363" Img="#363" Name="female" Href="index.html">
      <Facets>
        <Facet Name="Country">
          <String Value="Zimbabwe" />
        </Facet>
        <Facet Name="Year">
          <Number Value="1990" />
        </Facet>
        <Facet Name="Sex">
          <String Value="females" />
        </Facet>
        <Facet Name="Age">
          <Number Value="80" />
        </Facet>
      </Facets>
    </Item>
    <Item Id="364" Img="#364" Name="female" Href="index.html">
      <Facets>
        <Facet Name="Country">
          <String Value="Zimbabwe" />
        </Facet>
        <Facet Name="Year">
          <Number Value="1990" />
        </Facet>
        <Facet Name="Sex">
          <String Value="females" />
        </Facet>
        <Facet Name="Age">
          <Number Value="85" />
        </Facet>
      </Facets>
    </Item>
    <Item Id="365" Img="#365" Name="female" Href="index.html">
      <Facets>
        <Facet Name="Country">
          <String Value="Zimbabwe" />
        </Facet>
        <Facet Name="Year">
          <Number Value="1990" />
        </Facet>
        <Facet Name="Sex">
          <String Value="females" />
        </Facet>
        <Facet Name="Age">
          <Number Value="90" />
        </Facet>
      </Facets>
    </Item>
    <Item Id="366" Img="#366" Name="female" Href="index.html">
      <Facets>
        <Facet Name="Country">
          <String Value="Zimbabwe" />
        </Facet>
        <Facet Name="Year">
          <Number Value="1990" />
        </Facet>
        <Facet Name="Sex">
          <String Value="females" />
        </Facet>
        <Facet Name="Age">
          <Number Value="95" />
        </Facet>
      </Facets>
    </Item>
    <Item Id="367" Img="#367" Name="female" Href="index.html">
      <Facets>
        <Facet Name="Country">
          <String Value="Zambia" />
        </Facet>
        <Facet Name="Year">
          <Number Value="1990" />
        </Facet>
        <Facet Name="Sex">
          <String Value="females" />
        </Facet>
        <Facet Name="Age">
          <Number Value="75" />
        </Facet>
      </Facets>
    </Item>
    <Item Id="368" Img="#368" Name="female" Href="index.html">
      <Facets>
        <Facet Name="Country">
          <String Value="Zambia" />
        </Facet>
        <Facet Name="Year">
          <Number Value="1990" />
        </Facet>
        <Facet Name="Sex">
          <String Value="females" />
        </Facet>
        <Facet Name="Age">
          <Number Value="80" />
        </Facet>
      </Facets>
    </Item>
    <Item Id="369" Img="#369" Name="female" Href="index.html">
      <Facets>
        <Facet Name="Country">
          <String Value="Zambia" />
        </Facet>
        <Facet Name="Year">
          <Number Value="1990" />
        </Facet>
        <Facet Name="Sex">
          <String Value="females" />
        </Facet>
        <Facet Name="Age">
          <Number Value="85" />
        </Facet>
      </Facets>
    </Item>
    <Item Id="370" Img="#370" Name="female" Href="index.html">
      <Facets>
        <Facet Name="Country">
          <String Value="Zambia" />
        </Facet>
        <Facet Name="Year">
          <Number Value="1990" />
        </Facet>
        <Facet Name="Sex">
          <String Value="females" />
        </Facet>
        <Facet Name="Age">
          <Number Value="90" />
        </Facet>
      </Facets>
    </Item>
    <Item Id="371" Img="#371" Name="female" Href="index.html">
      <Facets>
        <Facet Name="Country">
          <String Value="Zambia" />
        </Facet>
        <Facet Name="Year">
          <Number Value="1990" />
        </Facet>
        <Facet Name="Sex">
          <String Value="females" />
        </Facet>
        <Facet Name="Age">
          <Number Value="95" />
        </Facet>
      </Facets>
    </Item>
    <Item Id="372" Img="#372" Name="female" Href="index.html">
      <Facets>
        <Facet Name="Country">
          <String Value="Zambia" />
        </Facet>
        <Facet Name="Year">
          <Number Value="1990" />
        </Facet>
        <Facet Name="Sex">
          <String Value="females" />
        </Facet>
        <Facet Name="Age">
          <Number Value="100" />
        </Facet>
      </Facets>
    </Item>
    <Item Id="373" Img="#373" Name="female" Href="index.html">
      <Facets>
        <Facet Name="Country">
          <String Value="Yemen" />
        </Facet>
        <Facet Name="Year">
          <Number Value="1990" />
        </Facet>
        <Facet Name="Sex">
          <String Value="females" />
        </Facet>
        <Facet Name="Age">
          <Number Value="75" />
        </Facet>
      </Facets>
    </Item>
    <Item Id="374" Img="#374" Name="female" Href="index.html">
      <Facets>
        <Facet Name="Country">
          <String Value="Yemen" />
        </Facet>
        <Facet Name="Year">
          <Number Value="1990" />
        </Facet>
        <Facet Name="Sex">
          <String Value="females" />
        </Facet>
        <Facet Name="Age">
          <Number Value="80" />
        </Facet>
      </Facets>
    </Item>
    <Item Id="375" Img="#375" Name="female" Href="index.html">
      <Facets>
        <Facet Name="Country">
          <String Value="Yemen" />
        </Facet>
        <Facet Name="Year">
          <Number Value="1990" />
        </Facet>
        <Facet Name="Sex">
          <String Value="females" />
        </Facet>
        <Facet Name="Age">
          <Number Value="85" />
        </Facet>
      </Facets>
    </Item>
    <Item Id="376" Img="#376" Name="female" Href="index.html">
      <Facets>
        <Facet Name="Country">
          <String Value="Yemen" />
        </Facet>
        <Facet Name="Year">
          <Number Value="1990" />
        </Facet>
        <Facet Name="Sex">
          <String Value="females" />
        </Facet>
        <Facet Name="Age">
          <Number Value="90" />
        </Facet>
      </Facets>
    </Item>
    <Item Id="377" Img="#377" Name="female" Href="index.html">
      <Facets>
        <Facet Name="Country">
          <String Value="Yemen" />
        </Facet>
        <Facet Name="Year">
          <Number Value="1990" />
        </Facet>
        <Facet Name="Sex">
          <String Value="females" />
        </Facet>
        <Facet Name="Age">
          <Number Value="95" />
        </Facet>
      </Facets>
    </Item>
    <Item Id="378" Img="#378" Name="female" Href="index.html">
      <Facets>
        <Facet Name="Country">
          <String Value="Yemen" />
        </Facet>
        <Facet Name="Year">
          <Number Value="1990" />
        </Facet>
        <Facet Name="Sex">
          <String Value="females" />
        </Facet>
        <Facet Name="Age">
          <Number Value="100" />
        </Facet>
      </Facets>
    </Item>
    <Item Id="379" Img="#379" Name="female" Href="index.html">
      <Facets>
        <Facet Name="Country">
          <String Value="Venezuela" />
        </Facet>
        <Facet Name="Year">
          <Number Value="1990" />
        </Facet>
        <Facet Name="Sex">
          <String Value="females" />
        </Facet>
        <Facet Name="Age">
          <Number Value="0" />
        </Facet>
      </Facets>
    </Item>
    <Item Id="380" Img="#380" Name="female" Href="index.html">
      <Facets>
        <Facet Name="Country">
          <String Value="Venezuela" />
        </Facet>
        <Facet Name="Year">
          <Number Value="1990" />
        </Facet>
        <Facet Name="Sex">
          <String Value="females" />
        </Facet>
        <Facet Name="Age">
          <Number Value="1" />
        </Facet>
      </Facets>
    </Item>
    <Item Id="381" Img="#381" Name="female" Href="index.html">
      <Facets>
        <Facet Name="Country">
          <String Value="Venezuela" />
        </Facet>
        <Facet Name="Year">
          <Number Value="1990" />
        </Facet>
        <Facet Name="Sex">
          <String Value="females" />
        </Facet>
        <Facet Name="Age">
          <Number Value="5" />
        </Facet>
      </Facets>
    </Item>
    <Item Id="382" Img="#382" Name="female" Href="index.html">
      <Facets>
        <Facet Name="Country">
          <String Value="Venezuela" />
        </Facet>
        <Facet Name="Year">
          <Number Value="1990" />
        </Facet>
        <Facet Name="Sex">
          <String Value="females" />
        </Facet>
        <Facet Name="Age">
          <Number Value="10" />
        </Facet>
      </Facets>
    </Item>
    <Item Id="383" Img="#383" Name="female" Href="index.html">
      <Facets>
        <Facet Name="Country">
          <String Value="Venezuela" />
        </Facet>
        <Facet Name="Year">
          <Number Value="1990" />
        </Facet>
        <Facet Name="Sex">
          <String Value="females" />
        </Facet>
        <Facet Name="Age">
          <Number Value="15" />
        </Facet>
      </Facets>
    </Item>
    <Item Id="384" Img="#384" Name="female" Href="index.html">
      <Facets>
        <Facet Name="Country">
          <String Value="Uzbekistan" />
        </Facet>
        <Facet Name="Year">
          <Number Value="1990" />
        </Facet>
        <Facet Name="Sex">
          <String Value="females" />
        </Facet>
        <Facet Name="Age">
          <Number Value="85" />
        </Facet>
      </Facets>
    </Item>
    <Item Id="385" Img="#385" Name="female" Href="index.html">
      <Facets>
        <Facet Name="Country">
          <String Value="Uzbekistan" />
        </Facet>
        <Facet Name="Year">
          <Number Value="1990" />
        </Facet>
        <Facet Name="Sex">
          <String Value="females" />
        </Facet>
        <Facet Name="Age">
          <Number Value="90" />
        </Facet>
      </Facets>
    </Item>
    <Item Id="386" Img="#386" Name="female" Href="index.html">
      <Facets>
        <Facet Name="Country">
          <String Value="Uzbekistan" />
        </Facet>
        <Facet Name="Year">
          <Number Value="1990" />
        </Facet>
        <Facet Name="Sex">
          <String Value="females" />
        </Facet>
        <Facet Name="Age">
          <Number Value="95" />
        </Facet>
      </Facets>
    </Item>
    <Item Id="387" Img="#387" Name="female" Href="index.html">
      <Facets>
        <Facet Name="Country">
          <String Value="Uzbekistan" />
        </Facet>
        <Facet Name="Year">
          <Number Value="1990" />
        </Facet>
        <Facet Name="Sex">
          <String Value="females" />
        </Facet>
        <Facet Name="Age">
          <Number Value="100" />
        </Facet>
      </Facets>
    </Item>
    <Item Id="388" Img="#388" Name="female" Href="index.html">
      <Facets>
        <Facet Name="Country">
          <String Value="Nigeria" />
        </Facet>
        <Facet Name="Year">
          <Number Value="1990" />
        </Facet>
        <Facet Name="Sex">
          <String Value="females" />
        </Facet>
        <Facet Name="Age">
          <Number Value="75" />
        </Facet>
      </Facets>
    </Item>
    <Item Id="389" Img="#389" Name="female" Href="index.html">
      <Facets>
        <Facet Name="Country">
          <String Value="Nigeria" />
        </Facet>
        <Facet Name="Year">
          <Number Value="1990" />
        </Facet>
        <Facet Name="Sex">
          <String Value="females" />
        </Facet>
        <Facet Name="Age">
          <Number Value="80" />
        </Facet>
      </Facets>
    </Item>
    <Item Id="390" Img="#390" Name="female" Href="index.html">
      <Facets>
        <Facet Name="Country">
          <String Value="Nigeria" />
        </Facet>
        <Facet Name="Year">
          <Number Value="1990" />
        </Facet>
        <Facet Name="Sex">
          <String Value="females" />
        </Facet>
        <Facet Name="Age">
          <Number Value="85" />
        </Facet>
      </Facets>
    </Item>
    <Item Id="391" Img="#391" Name="female" Href="index.html">
      <Facets>
        <Facet Name="Country">
          <String Value="Nigeria" />
        </Facet>
        <Facet Name="Year">
          <Number Value="1990" />
        </Facet>
        <Facet Name="Sex">
          <String Value="females" />
        </Facet>
        <Facet Name="Age">
          <Number Value="90" />
        </Facet>
      </Facets>
    </Item>
    <Item Id="392" Img="#392" Name="female" Href="index.html">
      <Facets>
        <Facet Name="Country">
          <String Value="Nigeria" />
        </Facet>
        <Facet Name="Year">
          <Number Value="1990" />
        </Facet>
        <Facet Name="Sex">
          <String Value="females" />
        </Facet>
        <Facet Name="Age">
          <Number Value="95" />
        </Facet>
      </Facets>
    </Item>
    <Item Id="393" Img="#393" Name="female" Href="index.html">
      <Facets>
        <Facet Name="Country">
          <String Value="Nigeria" />
        </Facet>
        <Facet Name="Year">
          <Number Value="1990" />
        </Facet>
        <Facet Name="Sex">
          <String Value="females" />
        </Facet>
        <Facet Name="Age">
          <Number Value="100" />
        </Facet>
      </Facets>
    </Item>
    <Item Id="394" Img="#394" Name="female" Href="index.html">
      <Facets>
        <Facet Name="Country">
          <String Value="United Kingdom" />
        </Facet>
        <Facet Name="Year">
          <Number Value="1990" />
        </Facet>
        <Facet Name="Sex">
          <String Value="females" />
        </Facet>
        <Facet Name="Age">
          <Number Value="0" />
        </Facet>
      </Facets>
    </Item>
    <Item Id="395" Img="#395" Name="female" Href="index.html">
      <Facets>
        <Facet Name="Country">
          <String Value="United Kingdom" />
        </Facet>
        <Facet Name="Year">
          <Number Value="1990" />
        </Facet>
        <Facet Name="Sex">
          <String Value="females" />
        </Facet>
        <Facet Name="Age">
          <Number Value="1" />
        </Facet>
      </Facets>
    </Item>
    <Item Id="396" Img="#396" Name="female" Href="index.html">
      <Facets>
        <Facet Name="Country">
          <String Value="United Kingdom" />
        </Facet>
        <Facet Name="Year">
          <Number Value="1990" />
        </Facet>
        <Facet Name="Sex">
          <String Value="females" />
        </Facet>
        <Facet Name="Age">
          <Number Value="5" />
        </Facet>
      </Facets>
    </Item>
    <Item Id="397" Img="#397" Name="female" Href="index.html">
      <Facets>
        <Facet Name="Country">
          <String Value="United Kingdom" />
        </Facet>
        <Facet Name="Year">
          <Number Value="1990" />
        </Facet>
        <Facet Name="Sex">
          <String Value="females" />
        </Facet>
        <Facet Name="Age">
          <Number Value="10" />
        </Facet>
      </Facets>
    </Item>
    <Item Id="398" Img="#398" Name="female" Href="index.html">
      <Facets>
        <Facet Name="Country">
          <String Value="United Kingdom" />
        </Facet>
        <Facet Name="Year">
          <Number Value="1990" />
        </Facet>
        <Facet Name="Sex">
          <String Value="females" />
        </Facet>
        <Facet Name="Age">
          <Number Value="15" />
        </Facet>
      </Facets>
    </Item>
    <Item Id="399" Img="#399" Name="female" Href="index.html">
      <Facets>
        <Facet Name="Country">
          <String Value="United Kingdom" />
        </Facet>
        <Facet Name="Year">
          <Number Value="1990" />
        </Facet>
        <Facet Name="Sex">
          <String Value="females" />
        </Facet>
        <Facet Name="Age">
          <Number Value="20" />
        </Facet>
      </Facets>
    </Item>
    <Item Id="400" Img="#400" Name="female" Href="index.html">
      <Facets>
        <Facet Name="Country">
          <String Value="United Kingdom" />
        </Facet>
        <Facet Name="Year">
          <Number Value="1990" />
        </Facet>
        <Facet Name="Sex">
          <String Value="females" />
        </Facet>
        <Facet Name="Age">
          <Number Value="25" />
        </Facet>
      </Facets>
    </Item>
    <Item Id="401" Img="#401" Name="female" Href="index.html">
      <Facets>
        <Facet Name="Country">
          <String Value="United Kingdom" />
        </Facet>
        <Facet Name="Year">
          <Number Value="1990" />
        </Facet>
        <Facet Name="Sex">
          <String Value="females" />
        </Facet>
        <Facet Name="Age">
          <Number Value="30" />
        </Facet>
      </Facets>
    </Item>
    <Item Id="402" Img="#402" Name="female" Href="index.html">
      <Facets>
        <Facet Name="Country">
          <String Value="United Kingdom" />
        </Facet>
        <Facet Name="Year">
          <Number Value="1990" />
        </Facet>
        <Facet Name="Sex">
          <String Value="females" />
        </Facet>
        <Facet Name="Age">
          <Number Value="35" />
        </Facet>
      </Facets>
    </Item>
    <Item Id="403" Img="#403" Name="female" Href="index.html">
      <Facets>
        <Facet Name="Country">
          <String Value="United Kingdom" />
        </Facet>
        <Facet Name="Year">
          <Number Value="1990" />
        </Facet>
        <Facet Name="Sex">
          <String Value="females" />
        </Facet>
        <Facet Name="Age">
          <Number Value="40" />
        </Facet>
      </Facets>
    </Item>
    <Item Id="404" Img="#404" Name="female" Href="index.html">
      <Facets>
        <Facet Name="Country">
          <String Value="United Kingdom" />
        </Facet>
        <Facet Name="Year">
          <Number Value="1990" />
        </Facet>
        <Facet Name="Sex">
          <String Value="females" />
        </Facet>
        <Facet Name="Age">
          <Number Value="45" />
        </Facet>
      </Facets>
    </Item>
    <Item Id="405" Img="#405" Name="female" Href="index.html">
      <Facets>
        <Facet Name="Country">
          <String Value="United Republic of Tanzania" />
        </Facet>
        <Facet Name="Year">
          <Number Value="1990" />
        </Facet>
        <Facet Name="Sex">
          <String Value="females" />
        </Facet>
        <Facet Name="Age">
          <Number Value="80" />
        </Facet>
      </Facets>
    </Item>
    <Item Id="406" Img="#406" Name="female" Href="index.html">
      <Facets>
        <Facet Name="Country">
          <String Value="United Republic of Tanzania" />
        </Facet>
        <Facet Name="Year">
          <Number Value="1990" />
        </Facet>
        <Facet Name="Sex">
          <String Value="females" />
        </Facet>
        <Facet Name="Age">
          <Number Value="85" />
        </Facet>
      </Facets>
    </Item>
    <Item Id="407" Img="#407" Name="female" Href="index.html">
      <Facets>
        <Facet Name="Country">
          <String Value="United Republic of Tanzania" />
        </Facet>
        <Facet Name="Year">
          <Number Value="1990" />
        </Facet>
        <Facet Name="Sex">
          <String Value="females" />
        </Facet>
        <Facet Name="Age">
          <Number Value="90" />
        </Facet>
      </Facets>
    </Item>
    <Item Id="408" Img="#408" Name="female" Href="index.html">
      <Facets>
        <Facet Name="Country">
          <String Value="United Republic of Tanzania" />
        </Facet>
        <Facet Name="Year">
          <Number Value="1990" />
        </Facet>
        <Facet Name="Sex">
          <String Value="females" />
        </Facet>
        <Facet Name="Age">
          <Number Value="95" />
        </Facet>
      </Facets>
    </Item>
    <Item Id="409" Img="#409" Name="female" Href="index.html">
      <Facets>
        <Facet Name="Country">
          <String Value="United Republic of Tanzania" />
        </Facet>
        <Facet Name="Year">
          <Number Value="1990" />
        </Facet>
        <Facet Name="Sex">
          <String Value="females" />
        </Facet>
        <Facet Name="Age">
          <Number Value="100" />
        </Facet>
      </Facets>
    </Item>
    <Item Id="410" Img="#410" Name="female" Href="index.html">
      <Facets>
        <Facet Name="Country">
          <String Value="United States of America" />
        </Facet>
        <Facet Name="Year">
          <Number Value="1990" />
        </Facet>
        <Facet Name="Sex">
          <String Value="females" />
        </Facet>
        <Facet Name="Age">
          <Number Value="0" />
        </Facet>
      </Facets>
    </Item>
    <Item Id="411" Img="#411" Name="female" Href="index.html">
      <Facets>
        <Facet Name="Country">
          <String Value="United States of America" />
        </Facet>
        <Facet Name="Year">
          <Number Value="1990" />
        </Facet>
        <Facet Name="Sex">
          <String Value="females" />
        </Facet>
        <Facet Name="Age">
          <Number Value="1" />
        </Facet>
      </Facets>
    </Item>
    <Item Id="412" Img="#412" Name="female" Href="index.html">
      <Facets>
        <Facet Name="Country">
          <String Value="United States of America" />
        </Facet>
        <Facet Name="Year">
          <Number Value="1990" />
        </Facet>
        <Facet Name="Sex">
          <String Value="females" />
        </Facet>
        <Facet Name="Age">
          <Number Value="5" />
        </Facet>
      </Facets>
    </Item>
    <Item Id="413" Img="#413" Name="female" Href="index.html">
      <Facets>
        <Facet Name="Country">
          <String Value="United States of America" />
        </Facet>
        <Facet Name="Year">
          <Number Value="1990" />
        </Facet>
        <Facet Name="Sex">
          <String Value="females" />
        </Facet>
        <Facet Name="Age">
          <Number Value="10" />
        </Facet>
      </Facets>
    </Item>
    <Item Id="414" Img="#414" Name="female" Href="index.html">
      <Facets>
        <Facet Name="Country">
          <String Value="United States of America" />
        </Facet>
        <Facet Name="Year">
          <Number Value="1990" />
        </Facet>
        <Facet Name="Sex">
          <String Value="females" />
        </Facet>
        <Facet Name="Age">
          <Number Value="15" />
        </Facet>
      </Facets>
    </Item>
    <Item Id="415" Img="#415" Name="female" Href="index.html">
      <Facets>
        <Facet Name="Country">
          <String Value="United States of America" />
        </Facet>
        <Facet Name="Year">
          <Number Value="1990" />
        </Facet>
        <Facet Name="Sex">
          <String Value="females" />
        </Facet>
        <Facet Name="Age">
          <Number Value="20" />
        </Facet>
      </Facets>
    </Item>
    <Item Id="416" Img="#416" Name="female" Href="index.html">
      <Facets>
        <Facet Name="Country">
          <String Value="United States of America" />
        </Facet>
        <Facet Name="Year">
          <Number Value="1990" />
        </Facet>
        <Facet Name="Sex">
          <String Value="females" />
        </Facet>
        <Facet Name="Age">
          <Number Value="25" />
        </Facet>
      </Facets>
    </Item>
    <Item Id="417" Img="#417" Name="female" Href="index.html">
      <Facets>
        <Facet Name="Country">
          <String Value="United States of America" />
        </Facet>
        <Facet Name="Year">
          <Number Value="1990" />
        </Facet>
        <Facet Name="Sex">
          <String Value="females" />
        </Facet>
        <Facet Name="Age">
          <Number Value="30" />
        </Facet>
      </Facets>
    </Item>
    <Item Id="418" Img="#418" Name="female" Href="index.html">
      <Facets>
        <Facet Name="Country">
          <String Value="United States of America" />
        </Facet>
        <Facet Name="Year">
          <Number Value="1990" />
        </Facet>
        <Facet Name="Sex">
          <String Value="females" />
        </Facet>
        <Facet Name="Age">
          <Number Value="35" />
        </Facet>
      </Facets>
    </Item>
    <Item Id="419" Img="#419" Name="female" Href="index.html">
      <Facets>
        <Facet Name="Country">
          <String Value="United States of America" />
        </Facet>
        <Facet Name="Year">
          <Number Value="1990" />
        </Facet>
        <Facet Name="Sex">
          <String Value="females" />
        </Facet>
        <Facet Name="Age">
          <Number Value="40" />
        </Facet>
      </Facets>
    </Item>
    <Item Id="420" Img="#420" Name="female" Href="index.html">
      <Facets>
        <Facet Name="Country">
          <String Value="United States of America" />
        </Facet>
        <Facet Name="Year">
          <Number Value="1990" />
        </Facet>
        <Facet Name="Sex">
          <String Value="females" />
        </Facet>
        <Facet Name="Age">
          <Number Value="45" />
        </Facet>
      </Facets>
    </Item>
    <Item Id="421" Img="#421" Name="female" Href="index.html">
      <Facets>
        <Facet Name="Country">
          <String Value="United States of America" />
        </Facet>
        <Facet Name="Year">
          <Number Value="1990" />
        </Facet>
        <Facet Name="Sex">
          <String Value="females" />
        </Facet>
        <Facet Name="Age">
          <Number Value="50" />
        </Facet>
      </Facets>
    </Item>
    <Item Id="422" Img="#422" Name="female" Href="index.html">
      <Facets>
        <Facet Name="Country">
          <String Value="United States of America" />
        </Facet>
        <Facet Name="Year">
          <Number Value="1990" />
        </Facet>
        <Facet Name="Sex">
          <String Value="females" />
        </Facet>
        <Facet Name="Age">
          <Number Value="55" />
        </Facet>
      </Facets>
    </Item>
    <Item Id="423" Img="#423" Name="female" Href="index.html">
      <Facets>
        <Facet Name="Country">
          <String Value="Uruguay" />
        </Facet>
        <Facet Name="Year">
          <Number Value="1990" />
        </Facet>
        <Facet Name="Sex">
          <String Value="females" />
        </Facet>
        <Facet Name="Age">
          <Number Value="75" />
        </Facet>
      </Facets>
    </Item>
    <Item Id="424" Img="#424" Name="female" Href="index.html">
      <Facets>
        <Facet Name="Country">
          <String Value="Uruguay" />
        </Facet>
        <Facet Name="Year">
          <Number Value="1990" />
        </Facet>
        <Facet Name="Sex">
          <String Value="females" />
        </Facet>
        <Facet Name="Age">
          <Number Value="80" />
        </Facet>
      </Facets>
    </Item>
    <Item Id="425" Img="#425" Name="female" Href="index.html">
      <Facets>
        <Facet Name="Country">
          <String Value="Uruguay" />
        </Facet>
        <Facet Name="Year">
          <Number Value="1990" />
        </Facet>
        <Facet Name="Sex">
          <String Value="females" />
        </Facet>
        <Facet Name="Age">
          <Number Value="85" />
        </Facet>
      </Facets>
    </Item>
    <Item Id="426" Img="#426" Name="female" Href="index.html">
      <Facets>
        <Facet Name="Country">
          <String Value="Uruguay" />
        </Facet>
        <Facet Name="Year">
          <Number Value="1990" />
        </Facet>
        <Facet Name="Sex">
          <String Value="females" />
        </Facet>
        <Facet Name="Age">
          <Number Value="90" />
        </Facet>
      </Facets>
    </Item>
    <Item Id="427" Img="#427" Name="female" Href="index.html">
      <Facets>
        <Facet Name="Country">
          <String Value="Uruguay" />
        </Facet>
        <Facet Name="Year">
          <Number Value="1990" />
        </Facet>
        <Facet Name="Sex">
          <String Value="females" />
        </Facet>
        <Facet Name="Age">
          <Number Value="95" />
        </Facet>
      </Facets>
    </Item>
    <Item Id="428" Img="#428" Name="female" Href="index.html">
      <Facets>
        <Facet Name="Country">
          <String Value="Uruguay" />
        </Facet>
        <Facet Name="Year">
          <Number Value="1990" />
        </Facet>
        <Facet Name="Sex">
          <String Value="females" />
        </Facet>
        <Facet Name="Age">
          <Number Value="100" />
        </Facet>
      </Facets>
    </Item>
    <Item Id="429" Img="#429" Name="female" Href="index.html">
      <Facets>
        <Facet Name="Country">
          <String Value="Barbados" />
        </Facet>
        <Facet Name="Year">
          <Number Value="2008" />
        </Facet>
        <Facet Name="Sex">
          <String Value="females" />
        </Facet>
        <Facet Name="Age">
          <Number Value="0" />
        </Facet>
      </Facets>
    </Item>
    <Item Id="430" Img="#430" Name="female" Href="index.html">
      <Facets>
        <Facet Name="Country">
          <String Value="Barbados" />
        </Facet>
        <Facet Name="Year">
          <Number Value="2008" />
        </Facet>
        <Facet Name="Sex">
          <String Value="females" />
        </Facet>
        <Facet Name="Age">
          <Number Value="1" />
        </Facet>
      </Facets>
    </Item>
    <Item Id="431" Img="#431" Name="female" Href="index.html">
      <Facets>
        <Facet Name="Country">
          <String Value="Barbados" />
        </Facet>
        <Facet Name="Year">
          <Number Value="2008" />
        </Facet>
        <Facet Name="Sex">
          <String Value="females" />
        </Facet>
        <Facet Name="Age">
          <Number Value="5" />
        </Facet>
      </Facets>
    </Item>
    <Item Id="432" Img="#432" Name="female" Href="index.html">
      <Facets>
        <Facet Name="Country">
          <String Value="Barbados" />
        </Facet>
        <Facet Name="Year">
          <Number Value="2008" />
        </Facet>
        <Facet Name="Sex">
          <String Value="females" />
        </Facet>
        <Facet Name="Age">
          <Number Value="10" />
        </Facet>
      </Facets>
    </Item>
    <Item Id="433" Img="#433" Name="female" Href="index.html">
      <Facets>
        <Facet Name="Country">
          <String Value="Barbados" />
        </Facet>
        <Facet Name="Year">
          <Number Value="2008" />
        </Facet>
        <Facet Name="Sex">
          <String Value="females" />
        </Facet>
        <Facet Name="Age">
          <Number Value="15" />
        </Facet>
      </Facets>
    </Item>
    <Item Id="434" Img="#434" Name="female" Href="index.html">
      <Facets>
        <Facet Name="Country">
          <String Value="Barbados" />
        </Facet>
        <Facet Name="Year">
          <Number Value="2008" />
        </Facet>
        <Facet Name="Sex">
          <String Value="females" />
        </Facet>
        <Facet Name="Age">
          <Number Value="20" />
        </Facet>
      </Facets>
    </Item>
    <Item Id="435" Img="#435" Name="female" Href="index.html">
      <Facets>
        <Facet Name="Country">
          <String Value="Barbados" />
        </Facet>
        <Facet Name="Year">
          <Number Value="2008" />
        </Facet>
        <Facet Name="Sex">
          <String Value="females" />
        </Facet>
        <Facet Name="Age">
          <Number Value="25" />
        </Facet>
      </Facets>
    </Item>
    <Item Id="436" Img="#436" Name="female" Href="index.html">
      <Facets>
        <Facet Name="Country">
          <String Value="Barbados" />
        </Facet>
        <Facet Name="Year">
          <Number Value="2008" />
        </Facet>
        <Facet Name="Sex">
          <String Value="females" />
        </Facet>
        <Facet Name="Age">
          <Number Value="30" />
        </Facet>
      </Facets>
    </Item>
    <Item Id="437" Img="#437" Name="female" Href="index.html">
      <Facets>
        <Facet Name="Country">
          <String Value="Barbados" />
        </Facet>
        <Facet Name="Year">
          <Number Value="2008" />
        </Facet>
        <Facet Name="Sex">
          <String Value="females" />
        </Facet>
        <Facet Name="Age">
          <Number Value="35" />
        </Facet>
      </Facets>
    </Item>
    <Item Id="438" Img="#438" Name="female" Href="index.html">
      <Facets>
        <Facet Name="Country">
          <String Value="Barbados" />
        </Facet>
        <Facet Name="Year">
          <Number Value="2008" />
        </Facet>
        <Facet Name="Sex">
          <String Value="females" />
        </Facet>
        <Facet Name="Age">
          <Number Value="40" />
        </Facet>
      </Facets>
    </Item>
    <Item Id="439" Img="#439" Name="female" Href="index.html">
      <Facets>
        <Facet Name="Country">
          <String Value="Barbados" />
        </Facet>
        <Facet Name="Year">
          <Number Value="2008" />
        </Facet>
        <Facet Name="Sex">
          <String Value="females" />
        </Facet>
        <Facet Name="Age">
          <Number Value="45" />
        </Facet>
      </Facets>
    </Item>
    <Item Id="440" Img="#440" Name="female" Href="index.html">
      <Facets>
        <Facet Name="Country">
          <String Value="Belarus" />
        </Facet>
        <Facet Name="Year">
          <Number Value="2008" />
        </Facet>
        <Facet Name="Sex">
          <String Value="females" />
        </Facet>
        <Facet Name="Age">
          <Number Value="70" />
        </Facet>
      </Facets>
    </Item>
    <Item Id="441" Img="#441" Name="female" Href="index.html">
      <Facets>
        <Facet Name="Country">
          <String Value="Belarus" />
        </Facet>
        <Facet Name="Year">
          <Number Value="2008" />
        </Facet>
        <Facet Name="Sex">
          <String Value="females" />
        </Facet>
        <Facet Name="Age">
          <Number Value="75" />
        </Facet>
      </Facets>
    </Item>
    <Item Id="442" Img="#442" Name="female" Href="index.html">
      <Facets>
        <Facet Name="Country">
          <String Value="Belarus" />
        </Facet>
        <Facet Name="Year">
          <Number Value="2008" />
        </Facet>
        <Facet Name="Sex">
          <String Value="females" />
        </Facet>
        <Facet Name="Age">
          <Number Value="80" />
        </Facet>
      </Facets>
    </Item>
    <Item Id="443" Img="#443" Name="female" Href="index.html">
      <Facets>
        <Facet Name="Country">
          <String Value="Belarus" />
        </Facet>
        <Facet Name="Year">
          <Number Value="2008" />
        </Facet>
        <Facet Name="Sex">
          <String Value="females" />
        </Facet>
        <Facet Name="Age">
          <Number Value="85" />
        </Facet>
      </Facets>
    </Item>
    <Item Id="444" Img="#444" Name="female" Href="index.html">
      <Facets>
        <Facet Name="Country">
          <String Value="Belarus" />
        </Facet>
        <Facet Name="Year">
          <Number Value="2008" />
        </Facet>
        <Facet Name="Sex">
          <String Value="females" />
        </Facet>
        <Facet Name="Age">
          <Number Value="90" />
        </Facet>
      </Facets>
    </Item>
    <Item Id="445" Img="#445" Name="female" Href="index.html">
      <Facets>
        <Facet Name="Country">
          <String Value="Belarus" />
        </Facet>
        <Facet Name="Year">
          <Number Value="2008" />
        </Facet>
        <Facet Name="Sex">
          <String Value="females" />
        </Facet>
        <Facet Name="Age">
          <Number Value="95" />
        </Facet>
      </Facets>
    </Item>
    <Item Id="446" Img="#446" Name="female" Href="index.html">
      <Facets>
        <Facet Name="Country">
          <String Value="Belarus" />
        </Facet>
        <Facet Name="Year">
          <Number Value="2008" />
        </Facet>
        <Facet Name="Sex">
          <String Value="females" />
        </Facet>
        <Facet Name="Age">
          <Number Value="100" />
        </Facet>
      </Facets>
    </Item>
    <Item Id="447" Img="#447" Name="female" Href="index.html">
      <Facets>
        <Facet Name="Country">
          <String Value="Belgium" />
        </Facet>
        <Facet Name="Year">
          <Number Value="2008" />
        </Facet>
        <Facet Name="Sex">
          <String Value="females" />
        </Facet>
        <Facet Name="Age">
          <Number Value="0" />
        </Facet>
      </Facets>
    </Item>
    <Item Id="448" Img="#448" Name="female" Href="index.html">
      <Facets>
        <Facet Name="Country">
          <String Value="Belgium" />
        </Facet>
        <Facet Name="Year">
          <Number Value="2008" />
        </Facet>
        <Facet Name="Sex">
          <String Value="females" />
        </Facet>
        <Facet Name="Age">
          <Number Value="1" />
        </Facet>
      </Facets>
    </Item>
    <Item Id="449" Img="#449" Name="female" Href="index.html">
      <Facets>
        <Facet Name="Country">
          <String Value="Belgium" />
        </Facet>
        <Facet Name="Year">
          <Number Value="2008" />
        </Facet>
        <Facet Name="Sex">
          <String Value="females" />
        </Facet>
        <Facet Name="Age">
          <Number Value="5" />
        </Facet>
      </Facets>
    </Item>
    <Item Id="450" Img="#450" Name="female" Href="index.html">
      <Facets>
        <Facet Name="Country">
          <String Value="Belgium" />
        </Facet>
        <Facet Name="Year">
          <Number Value="2008" />
        </Facet>
        <Facet Name="Sex">
          <String Value="females" />
        </Facet>
        <Facet Name="Age">
          <Number Value="10" />
        </Facet>
      </Facets>
    </Item>
    <Item Id="451" Img="#451" Name="female" Href="index.html">
      <Facets>
        <Facet Name="Country">
          <String Value="Belgium" />
        </Facet>
        <Facet Name="Year">
          <Number Value="2008" />
        </Facet>
        <Facet Name="Sex">
          <String Value="females" />
        </Facet>
        <Facet Name="Age">
          <Number Value="15" />
        </Facet>
      </Facets>
    </Item>
    <Item Id="452" Img="#452" Name="female" Href="index.html">
      <Facets>
        <Facet Name="Country">
          <String Value="Belgium" />
        </Facet>
        <Facet Name="Year">
          <Number Value="2008" />
        </Facet>
        <Facet Name="Sex">
          <String Value="females" />
        </Facet>
        <Facet Name="Age">
          <Number Value="20" />
        </Facet>
      </Facets>
    </Item>
    <Item Id="453" Img="#453" Name="female" Href="index.html">
      <Facets>
        <Facet Name="Country">
          <String Value="Belgium" />
        </Facet>
        <Facet Name="Year">
          <Number Value="2008" />
        </Facet>
        <Facet Name="Sex">
          <String Value="females" />
        </Facet>
        <Facet Name="Age">
          <Number Value="25" />
        </Facet>
      </Facets>
    </Item>
    <Item Id="454" Img="#454" Name="female" Href="index.html">
      <Facets>
        <Facet Name="Country">
          <String Value="Belgium" />
        </Facet>
        <Facet Name="Year">
          <Number Value="2008" />
        </Facet>
        <Facet Name="Sex">
          <String Value="females" />
        </Facet>
        <Facet Name="Age">
          <Number Value="30" />
        </Facet>
      </Facets>
    </Item>
    <Item Id="455" Img="#455" Name="female" Href="index.html">
      <Facets>
        <Facet Name="Country">
          <String Value="Belgium" />
        </Facet>
        <Facet Name="Year">
          <Number Value="2008" />
        </Facet>
        <Facet Name="Sex">
          <String Value="females" />
        </Facet>
        <Facet Name="Age">
          <Number Value="35" />
        </Facet>
      </Facets>
    </Item>
    <Item Id="456" Img="#456" Name="female" Href="index.html">
      <Facets>
        <Facet Name="Country">
          <String Value="Belgium" />
        </Facet>
        <Facet Name="Year">
          <Number Value="2008" />
        </Facet>
        <Facet Name="Sex">
          <String Value="females" />
        </Facet>
        <Facet Name="Age">
          <Number Value="40" />
        </Facet>
      </Facets>
    </Item>
    <Item Id="457" Img="#457" Name="female" Href="index.html">
      <Facets>
        <Facet Name="Country">
          <String Value="Belgium" />
        </Facet>
        <Facet Name="Year">
          <Number Value="2008" />
        </Facet>
        <Facet Name="Sex">
          <String Value="females" />
        </Facet>
        <Facet Name="Age">
          <Number Value="45" />
        </Facet>
      </Facets>
    </Item>
    <Item Id="458" Img="#458" Name="female" Href="index.html">
      <Facets>
        <Facet Name="Country">
          <String Value="Belgium" />
        </Facet>
        <Facet Name="Year">
          <Number Value="2008" />
        </Facet>
        <Facet Name="Sex">
          <String Value="females" />
        </Facet>
        <Facet Name="Age">
          <Number Value="50" />
        </Facet>
      </Facets>
    </Item>
    <Item Id="459" Img="#459" Name="female" Href="index.html">
      <Facets>
        <Facet Name="Country">
          <String Value="Belgium" />
        </Facet>
        <Facet Name="Year">
          <Number Value="2008" />
        </Facet>
        <Facet Name="Sex">
          <String Value="females" />
        </Facet>
        <Facet Name="Age">
          <Number Value="55" />
        </Facet>
      </Facets>
    </Item>
    <Item Id="460" Img="#460" Name="female" Href="index.html">
      <Facets>
        <Facet Name="Country">
          <String Value="Belgium" />
        </Facet>
        <Facet Name="Year">
          <Number Value="2008" />
        </Facet>
        <Facet Name="Sex">
          <String Value="females" />
        </Facet>
        <Facet Name="Age">
          <Number Value="60" />
        </Facet>
      </Facets>
    </Item>
    <Item Id="461" Img="#461" Name="female" Href="index.html">
      <Facets>
        <Facet Name="Country">
          <String Value="Belgium" />
        </Facet>
        <Facet Name="Year">
          <Number Value="2008" />
        </Facet>
        <Facet Name="Sex">
          <String Value="females" />
        </Facet>
        <Facet Name="Age">
          <Number Value="65" />
        </Facet>
      </Facets>
    </Item>
    <Item Id="462" Img="#462" Name="female" Href="index.html">
      <Facets>
        <Facet Name="Country">
          <String Value="Belize" />
        </Facet>
        <Facet Name="Year">
          <Number Value="2008" />
        </Facet>
        <Facet Name="Sex">
          <String Value="females" />
        </Facet>
        <Facet Name="Age">
          <Number Value="0" />
        </Facet>
      </Facets>
    </Item>
    <Item Id="463" Img="#463" Name="female" Href="index.html">
      <Facets>
        <Facet Name="Country">
          <String Value="Belize" />
        </Facet>
        <Facet Name="Year">
          <Number Value="2008" />
        </Facet>
        <Facet Name="Sex">
          <String Value="females" />
        </Facet>
        <Facet Name="Age">
          <Number Value="1" />
        </Facet>
      </Facets>
    </Item>
    <Item Id="464" Img="#464" Name="female" Href="index.html">
      <Facets>
        <Facet Name="Country">
          <String Value="Belize" />
        </Facet>
        <Facet Name="Year">
          <Number Value="2008" />
        </Facet>
        <Facet Name="Sex">
          <String Value="females" />
        </Facet>
        <Facet Name="Age">
          <Number Value="5" />
        </Facet>
      </Facets>
    </Item>
    <Item Id="465" Img="#465" Name="female" Href="index.html">
      <Facets>
        <Facet Name="Country">
          <String Value="Belize" />
        </Facet>
        <Facet Name="Year">
          <Number Value="2008" />
        </Facet>
        <Facet Name="Sex">
          <String Value="females" />
        </Facet>
        <Facet Name="Age">
          <Number Value="10" />
        </Facet>
      </Facets>
    </Item>
    <Item Id="466" Img="#466" Name="female" Href="index.html">
      <Facets>
        <Facet Name="Country">
          <String Value="Belize" />
        </Facet>
        <Facet Name="Year">
          <Number Value="2008" />
        </Facet>
        <Facet Name="Sex">
          <String Value="females" />
        </Facet>
        <Facet Name="Age">
          <Number Value="15" />
        </Facet>
      </Facets>
    </Item>
    <Item Id="467" Img="#467" Name="female" Href="index.html">
      <Facets>
        <Facet Name="Country">
          <String Value="Belize" />
        </Facet>
        <Facet Name="Year">
          <Number Value="2008" />
        </Facet>
        <Facet Name="Sex">
          <String Value="females" />
        </Facet>
        <Facet Name="Age">
          <Number Value="20" />
        </Facet>
      </Facets>
    </Item>
    <Item Id="468" Img="#468" Name="female" Href="index.html">
      <Facets>
        <Facet Name="Country">
          <String Value="Belize" />
        </Facet>
        <Facet Name="Year">
          <Number Value="2008" />
        </Facet>
        <Facet Name="Sex">
          <String Value="females" />
        </Facet>
        <Facet Name="Age">
          <Number Value="25" />
        </Facet>
      </Facets>
    </Item>
    <Item Id="469" Img="#469" Name="female" Href="index.html">
      <Facets>
        <Facet Name="Country">
          <String Value="Belize" />
        </Facet>
        <Facet Name="Year">
          <Number Value="2008" />
        </Facet>
        <Facet Name="Sex">
          <String Value="females" />
        </Facet>
        <Facet Name="Age">
          <Number Value="30" />
        </Facet>
      </Facets>
    </Item>
    <Item Id="470" Img="#470" Name="female" Href="index.html">
      <Facets>
        <Facet Name="Country">
          <String Value="Belize" />
        </Facet>
        <Facet Name="Year">
          <Number Value="2008" />
        </Facet>
        <Facet Name="Sex">
          <String Value="females" />
        </Facet>
        <Facet Name="Age">
          <Number Value="35" />
        </Facet>
      </Facets>
    </Item>
    <Item Id="471" Img="#471" Name="female" Href="index.html">
      <Facets>
        <Facet Name="Country">
          <String Value="Belize" />
        </Facet>
        <Facet Name="Year">
          <Number Value="2008" />
        </Facet>
        <Facet Name="Sex">
          <String Value="females" />
        </Facet>
        <Facet Name="Age">
          <Number Value="40" />
        </Facet>
      </Facets>
    </Item>
    <Item Id="472" Img="#472" Name="female" Href="index.html">
      <Facets>
        <Facet Name="Country">
          <String Value="Belize" />
        </Facet>
        <Facet Name="Year">
          <Number Value="2008" />
        </Facet>
        <Facet Name="Sex">
          <String Value="females" />
        </Facet>
        <Facet Name="Age">
          <Number Value="45" />
        </Facet>
      </Facets>
    </Item>
    <Item Id="473" Img="#473" Name="female" Href="index.html">
      <Facets>
        <Facet Name="Country">
          <String Value="Belize" />
        </Facet>
        <Facet Name="Year">
          <Number Value="2008" />
        </Facet>
        <Facet Name="Sex">
          <String Value="females" />
        </Facet>
        <Facet Name="Age">
          <Number Value="50" />
        </Facet>
      </Facets>
    </Item>
    <Item Id="474" Img="#474" Name="female" Href="index.html">
      <Facets>
        <Facet Name="Country">
          <String Value="Belize" />
        </Facet>
        <Facet Name="Year">
          <Number Value="2008" />
        </Facet>
        <Facet Name="Sex">
          <String Value="females" />
        </Facet>
        <Facet Name="Age">
          <Number Value="55" />
        </Facet>
      </Facets>
    </Item>
    <Item Id="475" Img="#475" Name="female" Href="index.html">
      <Facets>
        <Facet Name="Country">
          <String Value="Bhutan" />
        </Facet>
        <Facet Name="Year">
          <Number Value="2008" />
        </Facet>
        <Facet Name="Sex">
          <String Value="females" />
        </Facet>
        <Facet Name="Age">
          <Number Value="80" />
        </Facet>
      </Facets>
    </Item>
    <Item Id="476" Img="#476" Name="female" Href="index.html">
      <Facets>
        <Facet Name="Country">
          <String Value="Bhutan" />
        </Facet>
        <Facet Name="Year">
          <Number Value="2008" />
        </Facet>
        <Facet Name="Sex">
          <String Value="females" />
        </Facet>
        <Facet Name="Age">
          <Number Value="85" />
        </Facet>
      </Facets>
    </Item>
    <Item Id="477" Img="#477" Name="female" Href="index.html">
      <Facets>
        <Facet Name="Country">
          <String Value="Bhutan" />
        </Facet>
        <Facet Name="Year">
          <Number Value="2008" />
        </Facet>
        <Facet Name="Sex">
          <String Value="females" />
        </Facet>
        <Facet Name="Age">
          <Number Value="90" />
        </Facet>
      </Facets>
    </Item>
    <Item Id="478" Img="#478" Name="female" Href="index.html">
      <Facets>
        <Facet Name="Country">
          <String Value="Bhutan" />
        </Facet>
        <Facet Name="Year">
          <Number Value="2008" />
        </Facet>
        <Facet Name="Sex">
          <String Value="females" />
        </Facet>
        <Facet Name="Age">
          <Number Value="95" />
        </Facet>
      </Facets>
    </Item>
    <Item Id="479" Img="#479" Name="female" Href="index.html">
      <Facets>
        <Facet Name="Country">
          <String Value="Bhutan" />
        </Facet>
        <Facet Name="Year">
          <Number Value="2008" />
        </Facet>
        <Facet Name="Sex">
          <String Value="females" />
        </Facet>
        <Facet Name="Age">
          <Number Value="100" />
        </Facet>
      </Facets>
    </Item>
    <Item Id="480" Img="#480" Name="female" Href="index.html">
      <Facets>
        <Facet Name="Country">
          <String Value="Cameroon" />
        </Facet>
        <Facet Name="Year">
          <Number Value="2008" />
        </Facet>
        <Facet Name="Sex">
          <String Value="females" />
        </Facet>
        <Facet Name="Age">
          <Number Value="55" />
        </Facet>
      </Facets>
    </Item>
    <Item Id="481" Img="#481" Name="female" Href="index.html">
      <Facets>
        <Facet Name="Country">
          <String Value="Cameroon" />
        </Facet>
        <Facet Name="Year">
          <Number Value="2008" />
        </Facet>
        <Facet Name="Sex">
          <String Value="females" />
        </Facet>
        <Facet Name="Age">
          <Number Value="60" />
        </Facet>
      </Facets>
    </Item>
    <Item Id="482" Img="#482" Name="female" Href="index.html">
      <Facets>
        <Facet Name="Country">
          <String Value="Cameroon" />
        </Facet>
        <Facet Name="Year">
          <Number Value="2008" />
        </Facet>
        <Facet Name="Sex">
          <String Value="females" />
        </Facet>
        <Facet Name="Age">
          <Number Value="65" />
        </Facet>
      </Facets>
    </Item>
    <Item Id="483" Img="#483" Name="female" Href="index.html">
      <Facets>
        <Facet Name="Country">
          <String Value="Cameroon" />
        </Facet>
        <Facet Name="Year">
          <Number Value="2008" />
        </Facet>
        <Facet Name="Sex">
          <String Value="females" />
        </Facet>
        <Facet Name="Age">
          <Number Value="70" />
        </Facet>
      </Facets>
    </Item>
    <Item Id="484" Img="#484" Name="female" Href="index.html">
      <Facets>
        <Facet Name="Country">
          <String Value="Cameroon" />
        </Facet>
        <Facet Name="Year">
          <Number Value="2008" />
        </Facet>
        <Facet Name="Sex">
          <String Value="females" />
        </Facet>
        <Facet Name="Age">
          <Number Value="75" />
        </Facet>
      </Facets>
    </Item>
    <Item Id="485" Img="#485" Name="female" Href="index.html">
      <Facets>
        <Facet Name="Country">
          <String Value="Cameroon" />
        </Facet>
        <Facet Name="Year">
          <Number Value="2008" />
        </Facet>
        <Facet Name="Sex">
          <String Value="females" />
        </Facet>
        <Facet Name="Age">
          <Number Value="80" />
        </Facet>
      </Facets>
    </Item>
    <Item Id="486" Img="#486" Name="female" Href="index.html">
      <Facets>
        <Facet Name="Country">
          <String Value="Cameroon" />
        </Facet>
        <Facet Name="Year">
          <Number Value="2008" />
        </Facet>
        <Facet Name="Sex">
          <String Value="females" />
        </Facet>
        <Facet Name="Age">
          <Number Value="85" />
        </Facet>
      </Facets>
    </Item>
    <Item Id="487" Img="#487" Name="female" Href="index.html">
      <Facets>
        <Facet Name="Country">
          <String Value="Cameroon" />
        </Facet>
        <Facet Name="Year">
          <Number Value="2008" />
        </Facet>
        <Facet Name="Sex">
          <String Value="females" />
        </Facet>
        <Facet Name="Age">
          <Number Value="90" />
        </Facet>
      </Facets>
    </Item>
    <Item Id="488" Img="#488" Name="female" Href="index.html">
      <Facets>
        <Facet Name="Country">
          <String Value="Cameroon" />
        </Facet>
        <Facet Name="Year">
          <Number Value="2008" />
        </Facet>
        <Facet Name="Sex">
          <String Value="females" />
        </Facet>
        <Facet Name="Age">
          <Number Value="95" />
        </Facet>
      </Facets>
    </Item>
    <Item Id="489" Img="#489" Name="female" Href="index.html">
      <Facets>
        <Facet Name="Country">
          <String Value="Cameroon" />
        </Facet>
        <Facet Name="Year">
          <Number Value="2008" />
        </Facet>
        <Facet Name="Sex">
          <String Value="females" />
        </Facet>
        <Facet Name="Age">
          <Number Value="100" />
        </Facet>
      </Facets>
    </Item>
    <Item Id="490" Img="#490" Name="female" Href="index.html">
      <Facets>
        <Facet Name="Country">
          <String Value="Canada" />
        </Facet>
        <Facet Name="Year">
          <Number Value="2008" />
        </Facet>
        <Facet Name="Sex">
          <String Value="females" />
        </Facet>
        <Facet Name="Age">
          <Number Value="0" />
        </Facet>
      </Facets>
    </Item>
    <Item Id="491" Img="#491" Name="female" Href="index.html">
      <Facets>
        <Facet Name="Country">
          <String Value="Canada" />
        </Facet>
        <Facet Name="Year">
          <Number Value="2008" />
        </Facet>
        <Facet Name="Sex">
          <String Value="females" />
        </Facet>
        <Facet Name="Age">
          <Number Value="1" />
        </Facet>
      </Facets>
    </Item>
    <Item Id="492" Img="#492" Name="female" Href="index.html">
      <Facets>
        <Facet Name="Country">
          <String Value="Canada" />
        </Facet>
        <Facet Name="Year">
          <Number Value="2008" />
        </Facet>
        <Facet Name="Sex">
          <String Value="females" />
        </Facet>
        <Facet Name="Age">
          <Number Value="5" />
        </Facet>
      </Facets>
    </Item>
    <Item Id="493" Img="#493" Name="female" Href="index.html">
      <Facets>
        <Facet Name="Country">
          <String Value="Canada" />
        </Facet>
        <Facet Name="Year">
          <Number Value="2008" />
        </Facet>
        <Facet Name="Sex">
          <String Value="females" />
        </Facet>
        <Facet Name="Age">
          <Number Value="10" />
        </Facet>
      </Facets>
    </Item>
    <Item Id="494" Img="#494" Name="female" Href="index.html">
      <Facets>
        <Facet Name="Country">
          <String Value="Canada" />
        </Facet>
        <Facet Name="Year">
          <Number Value="2008" />
        </Facet>
        <Facet Name="Sex">
          <String Value="females" />
        </Facet>
        <Facet Name="Age">
          <Number Value="15" />
        </Facet>
      </Facets>
    </Item>
    <Item Id="495" Img="#495" Name="female" Href="index.html">
      <Facets>
        <Facet Name="Country">
          <String Value="Canada" />
        </Facet>
        <Facet Name="Year">
          <Number Value="2008" />
        </Facet>
        <Facet Name="Sex">
          <String Value="females" />
        </Facet>
        <Facet Name="Age">
          <Number Value="20" />
        </Facet>
      </Facets>
    </Item>
    <Item Id="496" Img="#496" Name="female" Href="index.html">
      <Facets>
        <Facet Name="Country">
          <String Value="Canada" />
        </Facet>
        <Facet Name="Year">
          <Number Value="2008" />
        </Facet>
        <Facet Name="Sex">
          <String Value="females" />
        </Facet>
        <Facet Name="Age">
          <Number Value="25" />
        </Facet>
      </Facets>
    </Item>
    <Item Id="497" Img="#497" Name="female" Href="index.html">
      <Facets>
        <Facet Name="Country">
          <String Value="Canada" />
        </Facet>
        <Facet Name="Year">
          <Number Value="2008" />
        </Facet>
        <Facet Name="Sex">
          <String Value="females" />
        </Facet>
        <Facet Name="Age">
          <Number Value="30" />
        </Facet>
      </Facets>
    </Item>
    <Item Id="498" Img="#498" Name="female" Href="index.html">
      <Facets>
        <Facet Name="Country">
          <String Value="Canada" />
        </Facet>
        <Facet Name="Year">
          <Number Value="2008" />
        </Facet>
        <Facet Name="Sex">
          <String Value="females" />
        </Facet>
        <Facet Name="Age">
          <Number Value="35" />
        </Facet>
      </Facets>
    </Item>
    <Item Id="499" Img="#499" Name="female" Href="index.html">
      <Facets>
        <Facet Name="Country">
          <String Value="Canada" />
        </Facet>
        <Facet Name="Year">
          <Number Value="2008" />
        </Facet>
        <Facet Name="Sex">
          <String Value="females" />
        </Facet>
        <Facet Name="Age">
          <Number Value="40" />
        </Facet>
      </Facets>
    </Item>
    <Item Id="500" Img="#500" Name="female" Href="index.html">
      <Facets>
        <Facet Name="Country">
          <String Value="Canada" />
        </Facet>
        <Facet Name="Year">
          <Number Value="2008" />
        </Facet>
        <Facet Name="Sex">
          <String Value="females" />
        </Facet>
        <Facet Name="Age">
          <Number Value="45" />
        </Facet>
      </Facets>
    </Item>
    <Item Id="501" Img="#501" Name="female" Href="index.html">
      <Facets>
        <Facet Name="Country">
          <String Value="Canada" />
        </Facet>
        <Facet Name="Year">
          <Number Value="2008" />
        </Facet>
        <Facet Name="Sex">
          <String Value="females" />
        </Facet>
        <Facet Name="Age">
          <Number Value="50" />
        </Facet>
      </Facets>
    </Item>
    <Item Id="502" Img="#502" Name="female" Href="index.html">
      <Facets>
        <Facet Name="Country">
          <String Value="Canada" />
        </Facet>
        <Facet Name="Year">
          <Number Value="2008" />
        </Facet>
        <Facet Name="Sex">
          <String Value="females" />
        </Facet>
        <Facet Name="Age">
          <Number Value="55" />
        </Facet>
      </Facets>
    </Item>
    <Item Id="503" Img="#503" Name="female" Href="index.html">
      <Facets>
        <Facet Name="Country">
          <String Value="Canada" />
        </Facet>
        <Facet Name="Year">
          <Number Value="2008" />
        </Facet>
        <Facet Name="Sex">
          <String Value="females" />
        </Facet>
        <Facet Name="Age">
          <Number Value="60" />
        </Facet>
      </Facets>
    </Item>
    <Item Id="504" Img="#504" Name="female" Href="index.html">
      <Facets>
        <Facet Name="Country">
          <String Value="Cape Verde" />
        </Facet>
        <Facet Name="Year">
          <Number Value="2008" />
        </Facet>
        <Facet Name="Sex">
          <String Value="females" />
        </Facet>
        <Facet Name="Age">
          <Number Value="70" />
        </Facet>
      </Facets>
    </Item>
    <Item Id="505" Img="#505" Name="female" Href="index.html">
      <Facets>
        <Facet Name="Country">
          <String Value="Cape Verde" />
        </Facet>
        <Facet Name="Year">
          <Number Value="2008" />
        </Facet>
        <Facet Name="Sex">
          <String Value="females" />
        </Facet>
        <Facet Name="Age">
          <Number Value="75" />
        </Facet>
      </Facets>
    </Item>
    <Item Id="506" Img="#506" Name="female" Href="index.html">
      <Facets>
        <Facet Name="Country">
          <String Value="Cape Verde" />
        </Facet>
        <Facet Name="Year">
          <Number Value="2008" />
        </Facet>
        <Facet Name="Sex">
          <String Value="females" />
        </Facet>
        <Facet Name="Age">
          <Number Value="80" />
        </Facet>
      </Facets>
    </Item>
    <Item Id="507" Img="#507" Name="female" Href="index.html">
      <Facets>
        <Facet Name="Country">
          <String Value="Cape Verde" />
        </Facet>
        <Facet Name="Year">
          <Number Value="2008" />
        </Facet>
        <Facet Name="Sex">
          <String Value="females" />
        </Facet>
        <Facet Name="Age">
          <Number Value="85" />
        </Facet>
      </Facets>
    </Item>
    <Item Id="508" Img="#508" Name="female" Href="index.html">
      <Facets>
        <Facet Name="Country">
          <String Value="Cape Verde" />
        </Facet>
        <Facet Name="Year">
          <Number Value="2008" />
        </Facet>
        <Facet Name="Sex">
          <String Value="females" />
        </Facet>
        <Facet Name="Age">
          <Number Value="90" />
        </Facet>
      </Facets>
    </Item>
    <Item Id="509" Img="#509" Name="female" Href="index.html">
      <Facets>
        <Facet Name="Country">
          <String Value="Cape Verde" />
        </Facet>
        <Facet Name="Year">
          <Number Value="2008" />
        </Facet>
        <Facet Name="Sex">
          <String Value="females" />
        </Facet>
        <Facet Name="Age">
          <Number Value="95" />
        </Facet>
      </Facets>
    </Item>
    <Item Id="510" Img="#510" Name="female" Href="index.html">
      <Facets>
        <Facet Name="Country">
          <String Value="Cape Verde" />
        </Facet>
        <Facet Name="Year">
          <Number Value="2008" />
        </Facet>
        <Facet Name="Sex">
          <String Value="females" />
        </Facet>
        <Facet Name="Age">
          <Number Value="100" />
        </Facet>
      </Facets>
    </Item>
    <Item Id="511" Img="#511" Name="female" Href="index.html">
      <Facets>
        <Facet Name="Country">
          <String Value="Chile" />
        </Facet>
        <Facet Name="Year">
          <Number Value="2008" />
        </Facet>
        <Facet Name="Sex">
          <String Value="females" />
        </Facet>
        <Facet Name="Age">
          <Number Value="65" />
        </Facet>
      </Facets>
    </Item>
    <Item Id="512" Img="#512" Name="female" Href="index.html">
      <Facets>
        <Facet Name="Country">
          <String Value="Chile" />
        </Facet>
        <Facet Name="Year">
          <Number Value="2008" />
        </Facet>
        <Facet Name="Sex">
          <String Value="females" />
        </Facet>
        <Facet Name="Age">
          <Number Value="70" />
        </Facet>
      </Facets>
    </Item>
    <Item Id="513" Img="#513" Name="female" Href="index.html">
      <Facets>
        <Facet Name="Country">
          <String Value="Chile" />
        </Facet>
        <Facet Name="Year">
          <Number Value="2008" />
        </Facet>
        <Facet Name="Sex">
          <String Value="females" />
        </Facet>
        <Facet Name="Age">
          <Number Value="75" />
        </Facet>
      </Facets>
    </Item>
    <Item Id="514" Img="#514" Name="female" Href="index.html">
      <Facets>
        <Facet Name="Country">
          <String Value="Chile" />
        </Facet>
        <Facet Name="Year">
          <Number Value="2008" />
        </Facet>
        <Facet Name="Sex">
          <String Value="females" />
        </Facet>
        <Facet Name="Age">
          <Number Value="80" />
        </Facet>
      </Facets>
    </Item>
    <Item Id="515" Img="#515" Name="female" Href="index.html">
      <Facets>
        <Facet Name="Country">
          <String Value="Chile" />
        </Facet>
        <Facet Name="Year">
          <Number Value="2008" />
        </Facet>
        <Facet Name="Sex">
          <String Value="females" />
        </Facet>
        <Facet Name="Age">
          <Number Value="85" />
        </Facet>
      </Facets>
    </Item>
    <Item Id="516" Img="#516" Name="female" Href="index.html">
      <Facets>
        <Facet Name="Country">
          <String Value="Chile" />
        </Facet>
        <Facet Name="Year">
          <Number Value="2008" />
        </Facet>
        <Facet Name="Sex">
          <String Value="females" />
        </Facet>
        <Facet Name="Age">
          <Number Value="90" />
        </Facet>
      </Facets>
    </Item>
    <Item Id="517" Img="#517" Name="female" Href="index.html">
      <Facets>
        <Facet Name="Country">
          <String Value="Chile" />
        </Facet>
        <Facet Name="Year">
          <Number Value="2008" />
        </Facet>
        <Facet Name="Sex">
          <String Value="females" />
        </Facet>
        <Facet Name="Age">
          <Number Value="95" />
        </Facet>
      </Facets>
    </Item>
    <Item Id="518" Img="#518" Name="female" Href="index.html">
      <Facets>
        <Facet Name="Country">
          <String Value="Chile" />
        </Facet>
        <Facet Name="Year">
          <Number Value="2008" />
        </Facet>
        <Facet Name="Sex">
          <String Value="females" />
        </Facet>
        <Facet Name="Age">
          <Number Value="100" />
        </Facet>
      </Facets>
    </Item>
    <Item Id="519" Img="#519" Name="female" Href="index.html">
      <Facets>
        <Facet Name="Country">
          <String Value="China" />
        </Facet>
        <Facet Name="Year">
          <Number Value="2008" />
        </Facet>
        <Facet Name="Sex">
          <String Value="females" />
        </Facet>
        <Facet Name="Age">
          <Number Value="65" />
        </Facet>
      </Facets>
    </Item>
    <Item Id="520" Img="#520" Name="female" Href="index.html">
      <Facets>
        <Facet Name="Country">
          <String Value="China" />
        </Facet>
        <Facet Name="Year">
          <Number Value="2008" />
        </Facet>
        <Facet Name="Sex">
          <String Value="females" />
        </Facet>
        <Facet Name="Age">
          <Number Value="70" />
        </Facet>
      </Facets>
    </Item>
    <Item Id="521" Img="#521" Name="female" Href="index.html">
      <Facets>
        <Facet Name="Country">
          <String Value="China" />
        </Facet>
        <Facet Name="Year">
          <Number Value="2008" />
        </Facet>
        <Facet Name="Sex">
          <String Value="females" />
        </Facet>
        <Facet Name="Age">
          <Number Value="75" />
        </Facet>
      </Facets>
    </Item>
    <Item Id="522" Img="#522" Name="female" Href="index.html">
      <Facets>
        <Facet Name="Country">
          <String Value="China" />
        </Facet>
        <Facet Name="Year">
          <Number Value="2008" />
        </Facet>
        <Facet Name="Sex">
          <String Value="females" />
        </Facet>
        <Facet Name="Age">
          <Number Value="80" />
        </Facet>
      </Facets>
    </Item>
    <Item Id="523" Img="#523" Name="female" Href="index.html">
      <Facets>
        <Facet Name="Country">
          <String Value="China" />
        </Facet>
        <Facet Name="Year">
          <Number Value="2008" />
        </Facet>
        <Facet Name="Sex">
          <String Value="females" />
        </Facet>
        <Facet Name="Age">
          <Number Value="85" />
        </Facet>
      </Facets>
    </Item>
    <Item Id="524" Img="#524" Name="female" Href="index.html">
      <Facets>
        <Facet Name="Country">
          <String Value="China" />
        </Facet>
        <Facet Name="Year">
          <Number Value="2008" />
        </Facet>
        <Facet Name="Sex">
          <String Value="females" />
        </Facet>
        <Facet Name="Age">
          <Number Value="90" />
        </Facet>
      </Facets>
    </Item>
    <Item Id="525" Img="#525" Name="female" Href="index.html">
      <Facets>
        <Facet Name="Country">
          <String Value="China" />
        </Facet>
        <Facet Name="Year">
          <Number Value="2008" />
        </Facet>
        <Facet Name="Sex">
          <String Value="females" />
        </Facet>
        <Facet Name="Age">
          <Number Value="95" />
        </Facet>
      </Facets>
    </Item>
    <Item Id="526" Img="#526" Name="female" Href="index.html">
      <Facets>
        <Facet Name="Country">
          <String Value="China" />
        </Facet>
        <Facet Name="Year">
          <Number Value="2008" />
        </Facet>
        <Facet Name="Sex">
          <String Value="females" />
        </Facet>
        <Facet Name="Age">
          <Number Value="100" />
        </Facet>
      </Facets>
    </Item>
    <Item Id="527" Img="#527" Name="female" Href="index.html">
      <Facets>
        <Facet Name="Country">
          <String Value="Denmark" />
        </Facet>
        <Facet Name="Year">
          <Number Value="2008" />
        </Facet>
        <Facet Name="Sex">
          <String Value="females" />
        </Facet>
        <Facet Name="Age">
          <Number Value="40" />
        </Facet>
      </Facets>
    </Item>
    <Item Id="528" Img="#528" Name="female" Href="index.html">
      <Facets>
        <Facet Name="Country">
          <String Value="Denmark" />
        </Facet>
        <Facet Name="Year">
          <Number Value="2008" />
        </Facet>
        <Facet Name="Sex">
          <String Value="females" />
        </Facet>
        <Facet Name="Age">
          <Number Value="45" />
        </Facet>
      </Facets>
    </Item>
    <Item Id="529" Img="#529" Name="female" Href="index.html">
      <Facets>
        <Facet Name="Country">
          <String Value="Denmark" />
        </Facet>
        <Facet Name="Year">
          <Number Value="2008" />
        </Facet>
        <Facet Name="Sex">
          <String Value="females" />
        </Facet>
        <Facet Name="Age">
          <Number Value="50" />
        </Facet>
      </Facets>
    </Item>
    <Item Id="530" Img="#530" Name="female" Href="index.html">
      <Facets>
        <Facet Name="Country">
          <String Value="Denmark" />
        </Facet>
        <Facet Name="Year">
          <Number Value="2008" />
        </Facet>
        <Facet Name="Sex">
          <String Value="females" />
        </Facet>
        <Facet Name="Age">
          <Number Value="55" />
        </Facet>
      </Facets>
    </Item>
    <Item Id="531" Img="#531" Name="female" Href="index.html">
      <Facets>
        <Facet Name="Country">
          <String Value="Denmark" />
        </Facet>
        <Facet Name="Year">
          <Number Value="2008" />
        </Facet>
        <Facet Name="Sex">
          <String Value="females" />
        </Facet>
        <Facet Name="Age">
          <Number Value="60" />
        </Facet>
      </Facets>
    </Item>
    <Item Id="532" Img="#532" Name="female" Href="index.html">
      <Facets>
        <Facet Name="Country">
          <String Value="Denmark" />
        </Facet>
        <Facet Name="Year">
          <Number Value="2008" />
        </Facet>
        <Facet Name="Sex">
          <String Value="females" />
        </Facet>
        <Facet Name="Age">
          <Number Value="65" />
        </Facet>
      </Facets>
    </Item>
    <Item Id="533" Img="#533" Name="female" Href="index.html">
      <Facets>
        <Facet Name="Country">
          <String Value="Denmark" />
        </Facet>
        <Facet Name="Year">
          <Number Value="2008" />
        </Facet>
        <Facet Name="Sex">
          <String Value="females" />
        </Facet>
        <Facet Name="Age">
          <Number Value="70" />
        </Facet>
      </Facets>
    </Item>
    <Item Id="534" Img="#534" Name="female" Href="index.html">
      <Facets>
        <Facet Name="Country">
          <String Value="Denmark" />
        </Facet>
        <Facet Name="Year">
          <Number Value="2008" />
        </Facet>
        <Facet Name="Sex">
          <String Value="females" />
        </Facet>
        <Facet Name="Age">
          <Number Value="75" />
        </Facet>
      </Facets>
    </Item>
    <Item Id="535" Img="#535" Name="female" Href="index.html">
      <Facets>
        <Facet Name="Country">
          <String Value="Denmark" />
        </Facet>
        <Facet Name="Year">
          <Number Value="2008" />
        </Facet>
        <Facet Name="Sex">
          <String Value="females" />
        </Facet>
        <Facet Name="Age">
          <Number Value="80" />
        </Facet>
      </Facets>
    </Item>
    <Item Id="536" Img="#536" Name="female" Href="index.html">
      <Facets>
        <Facet Name="Country">
          <String Value="Denmark" />
        </Facet>
        <Facet Name="Year">
          <Number Value="2008" />
        </Facet>
        <Facet Name="Sex">
          <String Value="females" />
        </Facet>
        <Facet Name="Age">
          <Number Value="85" />
        </Facet>
      </Facets>
    </Item>
    <Item Id="537" Img="#537" Name="female" Href="index.html">
      <Facets>
        <Facet Name="Country">
          <String Value="Denmark" />
        </Facet>
        <Facet Name="Year">
          <Number Value="2008" />
        </Facet>
        <Facet Name="Sex">
          <String Value="females" />
        </Facet>
        <Facet Name="Age">
          <Number Value="90" />
        </Facet>
      </Facets>
    </Item>
    <Item Id="538" Img="#538" Name="female" Href="index.html">
      <Facets>
        <Facet Name="Country">
          <String Value="Denmark" />
        </Facet>
        <Facet Name="Year">
          <Number Value="2008" />
        </Facet>
        <Facet Name="Sex">
          <String Value="females" />
        </Facet>
        <Facet Name="Age">
          <Number Value="95" />
        </Facet>
      </Facets>
    </Item>
    <Item Id="539" Img="#539" Name="female" Href="index.html">
      <Facets>
        <Facet Name="Country">
          <String Value="Denmark" />
        </Facet>
        <Facet Name="Year">
          <Number Value="2008" />
        </Facet>
        <Facet Name="Sex">
          <String Value="females" />
        </Facet>
        <Facet Name="Age">
          <Number Value="100" />
        </Facet>
      </Facets>
    </Item>
    <Item Id="540" Img="#540" Name="female" Href="index.html">
      <Facets>
        <Facet Name="Country">
          <String Value="Djibouti" />
        </Facet>
        <Facet Name="Year">
          <Number Value="2008" />
        </Facet>
        <Facet Name="Sex">
          <String Value="females" />
        </Facet>
        <Facet Name="Age">
          <Number Value="45" />
        </Facet>
      </Facets>
    </Item>
    <Item Id="541" Img="#541" Name="female" Href="index.html">
      <Facets>
        <Facet Name="Country">
          <String Value="Djibouti" />
        </Facet>
        <Facet Name="Year">
          <Number Value="2008" />
        </Facet>
        <Facet Name="Sex">
          <String Value="females" />
        </Facet>
        <Facet Name="Age">
          <Number Value="50" />
        </Facet>
      </Facets>
    </Item>
    <Item Id="542" Img="#542" Name="female" Href="index.html">
      <Facets>
        <Facet Name="Country">
          <String Value="Djibouti" />
        </Facet>
        <Facet Name="Year">
          <Number Value="2008" />
        </Facet>
        <Facet Name="Sex">
          <String Value="females" />
        </Facet>
        <Facet Name="Age">
          <Number Value="55" />
        </Facet>
      </Facets>
    </Item>
    <Item Id="543" Img="#543" Name="female" Href="index.html">
      <Facets>
        <Facet Name="Country">
          <String Value="Djibouti" />
        </Facet>
        <Facet Name="Year">
          <Number Value="2008" />
        </Facet>
        <Facet Name="Sex">
          <String Value="females" />
        </Facet>
        <Facet Name="Age">
          <Number Value="60" />
        </Facet>
      </Facets>
    </Item>
    <Item Id="544" Img="#544" Name="female" Href="index.html">
      <Facets>
        <Facet Name="Country">
          <String Value="Djibouti" />
        </Facet>
        <Facet Name="Year">
          <Number Value="2008" />
        </Facet>
        <Facet Name="Sex">
          <String Value="females" />
        </Facet>
        <Facet Name="Age">
          <Number Value="65" />
        </Facet>
      </Facets>
    </Item>
    <Item Id="545" Img="#545" Name="female" Href="index.html">
      <Facets>
        <Facet Name="Country">
          <String Value="Djibouti" />
        </Facet>
        <Facet Name="Year">
          <Number Value="2008" />
        </Facet>
        <Facet Name="Sex">
          <String Value="females" />
        </Facet>
        <Facet Name="Age">
          <Number Value="70" />
        </Facet>
      </Facets>
    </Item>
    <Item Id="546" Img="#546" Name="female" Href="index.html">
      <Facets>
        <Facet Name="Country">
          <String Value="Djibouti" />
        </Facet>
        <Facet Name="Year">
          <Number Value="2008" />
        </Facet>
        <Facet Name="Sex">
          <String Value="females" />
        </Facet>
        <Facet Name="Age">
          <Number Value="75" />
        </Facet>
      </Facets>
    </Item>
    <Item Id="547" Img="#547" Name="female" Href="index.html">
      <Facets>
        <Facet Name="Country">
          <String Value="Djibouti" />
        </Facet>
        <Facet Name="Year">
          <Number Value="2008" />
        </Facet>
        <Facet Name="Sex">
          <String Value="females" />
        </Facet>
        <Facet Name="Age">
          <Number Value="80" />
        </Facet>
      </Facets>
    </Item>
    <Item Id="548" Img="#548" Name="female" Href="index.html">
      <Facets>
        <Facet Name="Country">
          <String Value="Djibouti" />
        </Facet>
        <Facet Name="Year">
          <Number Value="2008" />
        </Facet>
        <Facet Name="Sex">
          <String Value="females" />
        </Facet>
        <Facet Name="Age">
          <Number Value="85" />
        </Facet>
      </Facets>
    </Item>
    <Item Id="549" Img="#549" Name="female" Href="index.html">
      <Facets>
        <Facet Name="Country">
          <String Value="Djibouti" />
        </Facet>
        <Facet Name="Year">
          <Number Value="2008" />
        </Facet>
        <Facet Name="Sex">
          <String Value="females" />
        </Facet>
        <Facet Name="Age">
          <Number Value="90" />
        </Facet>
      </Facets>
    </Item>
    <Item Id="550" Img="#550" Name="female" Href="index.html">
      <Facets>
        <Facet Name="Country">
          <String Value="Djibouti" />
        </Facet>
        <Facet Name="Year">
          <Number Value="2008" />
        </Facet>
        <Facet Name="Sex">
          <String Value="females" />
        </Facet>
        <Facet Name="Age">
          <Number Value="95" />
        </Facet>
      </Facets>
    </Item>
    <Item Id="551" Img="#551" Name="female" Href="index.html">
      <Facets>
        <Facet Name="Country">
          <String Value="Djibouti" />
        </Facet>
        <Facet Name="Year">
          <Number Value="2008" />
        </Facet>
        <Facet Name="Sex">
          <String Value="females" />
        </Facet>
        <Facet Name="Age">
          <Number Value="100" />
        </Facet>
      </Facets>
    </Item>
    <Item Id="552" Img="#552" Name="female" Href="index.html">
      <Facets>
        <Facet Name="Country">
          <String Value="Dominica" />
        </Facet>
        <Facet Name="Year">
          <Number Value="2008" />
        </Facet>
        <Facet Name="Sex">
          <String Value="females" />
        </Facet>
        <Facet Name="Age">
          <Number Value="60" />
        </Facet>
      </Facets>
    </Item>
    <Item Id="553" Img="#553" Name="female" Href="index.html">
      <Facets>
        <Facet Name="Country">
          <String Value="Dominica" />
        </Facet>
        <Facet Name="Year">
          <Number Value="2008" />
        </Facet>
        <Facet Name="Sex">
          <String Value="females" />
        </Facet>
        <Facet Name="Age">
          <Number Value="65" />
        </Facet>
      </Facets>
    </Item>
    <Item Id="554" Img="#554" Name="female" Href="index.html">
      <Facets>
        <Facet Name="Country">
          <String Value="Dominica" />
        </Facet>
        <Facet Name="Year">
          <Number Value="2008" />
        </Facet>
        <Facet Name="Sex">
          <String Value="females" />
        </Facet>
        <Facet Name="Age">
          <Number Value="70" />
        </Facet>
      </Facets>
    </Item>
    <Item Id="555" Img="#555" Name="female" Href="index.html">
      <Facets>
        <Facet Name="Country">
          <String Value="Dominica" />
        </Facet>
        <Facet Name="Year">
          <Number Value="2008" />
        </Facet>
        <Facet Name="Sex">
          <String Value="females" />
        </Facet>
        <Facet Name="Age">
          <Number Value="75" />
        </Facet>
      </Facets>
    </Item>
    <Item Id="556" Img="#556" Name="female" Href="index.html">
      <Facets>
        <Facet Name="Country">
          <String Value="Dominica" />
        </Facet>
        <Facet Name="Year">
          <Number Value="2008" />
        </Facet>
        <Facet Name="Sex">
          <String Value="females" />
        </Facet>
        <Facet Name="Age">
          <Number Value="80" />
        </Facet>
      </Facets>
    </Item>
    <Item Id="557" Img="#557" Name="female" Href="index.html">
      <Facets>
        <Facet Name="Country">
          <String Value="Dominica" />
        </Facet>
        <Facet Name="Year">
          <Number Value="2008" />
        </Facet>
        <Facet Name="Sex">
          <String Value="females" />
        </Facet>
        <Facet Name="Age">
          <Number Value="85" />
        </Facet>
      </Facets>
    </Item>
    <Item Id="558" Img="#558" Name="female" Href="index.html">
      <Facets>
        <Facet Name="Country">
          <String Value="Dominica" />
        </Facet>
        <Facet Name="Year">
          <Number Value="2008" />
        </Facet>
        <Facet Name="Sex">
          <String Value="females" />
        </Facet>
        <Facet Name="Age">
          <Number Value="90" />
        </Facet>
      </Facets>
    </Item>
    <Item Id="559" Img="#559" Name="female" Href="index.html">
      <Facets>
        <Facet Name="Country">
          <String Value="Dominica" />
        </Facet>
        <Facet Name="Year">
          <Number Value="2008" />
        </Facet>
        <Facet Name="Sex">
          <String Value="females" />
        </Facet>
        <Facet Name="Age">
          <Number Value="95" />
        </Facet>
      </Facets>
    </Item>
    <Item Id="560" Img="#560" Name="female" Href="index.html">
      <Facets>
        <Facet Name="Country">
          <String Value="Dominica" />
        </Facet>
        <Facet Name="Year">
          <Number Value="2008" />
        </Facet>
        <Facet Name="Sex">
          <String Value="females" />
        </Facet>
        <Facet Name="Age">
          <Number Value="100" />
        </Facet>
      </Facets>
    </Item>
    <Item Id="561" Img="#561" Name="female" Href="index.html">
      <Facets>
        <Facet Name="Country">
          <String Value="Dominican Republic" />
        </Facet>
        <Facet Name="Year">
          <Number Value="2008" />
        </Facet>
        <Facet Name="Sex">
          <String Value="females" />
        </Facet>
        <Facet Name="Age">
          <Number Value="60" />
        </Facet>
      </Facets>
    </Item>
    <Item Id="562" Img="#562" Name="female" Href="index.html">
      <Facets>
        <Facet Name="Country">
          <String Value="Dominican Republic" />
        </Facet>
        <Facet Name="Year">
          <Number Value="2008" />
        </Facet>
        <Facet Name="Sex">
          <String Value="females" />
        </Facet>
        <Facet Name="Age">
          <Number Value="65" />
        </Facet>
      </Facets>
    </Item>
    <Item Id="563" Img="#563" Name="female" Href="index.html">
      <Facets>
        <Facet Name="Country">
          <String Value="Dominican Republic" />
        </Facet>
        <Facet Name="Year">
          <Number Value="2008" />
        </Facet>
        <Facet Name="Sex">
          <String Value="females" />
        </Facet>
        <Facet Name="Age">
          <Number Value="70" />
        </Facet>
      </Facets>
    </Item>
    <Item Id="564" Img="#564" Name="female" Href="index.html">
      <Facets>
        <Facet Name="Country">
          <String Value="Dominican Republic" />
        </Facet>
        <Facet Name="Year">
          <Number Value="2008" />
        </Facet>
        <Facet Name="Sex">
          <String Value="females" />
        </Facet>
        <Facet Name="Age">
          <Number Value="75" />
        </Facet>
      </Facets>
    </Item>
    <Item Id="565" Img="#565" Name="female" Href="index.html">
      <Facets>
        <Facet Name="Country">
          <String Value="Dominican Republic" />
        </Facet>
        <Facet Name="Year">
          <Number Value="2008" />
        </Facet>
        <Facet Name="Sex">
          <String Value="females" />
        </Facet>
        <Facet Name="Age">
          <Number Value="80" />
        </Facet>
      </Facets>
    </Item>
    <Item Id="566" Img="#566" Name="female" Href="index.html">
      <Facets>
        <Facet Name="Country">
          <String Value="Dominican Republic" />
        </Facet>
        <Facet Name="Year">
          <Number Value="2008" />
        </Facet>
        <Facet Name="Sex">
          <String Value="females" />
        </Facet>
        <Facet Name="Age">
          <Number Value="85" />
        </Facet>
      </Facets>
    </Item>
    <Item Id="567" Img="#567" Name="female" Href="index.html">
      <Facets>
        <Facet Name="Country">
          <String Value="Dominican Republic" />
        </Facet>
        <Facet Name="Year">
          <Number Value="2008" />
        </Facet>
        <Facet Name="Sex">
          <String Value="females" />
        </Facet>
        <Facet Name="Age">
          <Number Value="90" />
        </Facet>
      </Facets>
    </Item>
    <Item Id="568" Img="#568" Name="female" Href="index.html">
      <Facets>
        <Facet Name="Country">
          <String Value="Dominican Republic" />
        </Facet>
        <Facet Name="Year">
          <Number Value="2008" />
        </Facet>
        <Facet Name="Sex">
          <String Value="females" />
        </Facet>
        <Facet Name="Age">
          <Number Value="95" />
        </Facet>
      </Facets>
    </Item>
    <Item Id="569" Img="#569" Name="female" Href="index.html">
      <Facets>
        <Facet Name="Country">
          <String Value="Dominican Republic" />
        </Facet>
        <Facet Name="Year">
          <Number Value="2008" />
        </Facet>
        <Facet Name="Sex">
          <String Value="females" />
        </Facet>
        <Facet Name="Age">
          <Number Value="100" />
        </Facet>
      </Facets>
    </Item>
    <Item Id="570" Img="#570" Name="female" Href="index.html">
      <Facets>
        <Facet Name="Country">
          <String Value="Ecuador" />
        </Facet>
        <Facet Name="Year">
          <Number Value="2008" />
        </Facet>
        <Facet Name="Sex">
          <String Value="females" />
        </Facet>
        <Facet Name="Age">
          <Number Value="65" />
        </Facet>
      </Facets>
    </Item>
    <Item Id="571" Img="#571" Name="female" Href="index.html">
      <Facets>
        <Facet Name="Country">
          <String Value="Ecuador" />
        </Facet>
        <Facet Name="Year">
          <Number Value="2008" />
        </Facet>
        <Facet Name="Sex">
          <String Value="females" />
        </Facet>
        <Facet Name="Age">
          <Number Value="70" />
        </Facet>
      </Facets>
    </Item>
    <Item Id="572" Img="#572" Name="female" Href="index.html">
      <Facets>
        <Facet Name="Country">
          <String Value="Ecuador" />
        </Facet>
        <Facet Name="Year">
          <Number Value="2008" />
        </Facet>
        <Facet Name="Sex">
          <String Value="females" />
        </Facet>
        <Facet Name="Age">
          <Number Value="75" />
        </Facet>
      </Facets>
    </Item>
    <Item Id="573" Img="#573" Name="female" Href="index.html">
      <Facets>
        <Facet Name="Country">
          <String Value="Ecuador" />
        </Facet>
        <Facet Name="Year">
          <Number Value="2008" />
        </Facet>
        <Facet Name="Sex">
          <String Value="females" />
        </Facet>
        <Facet Name="Age">
          <Number Value="80" />
        </Facet>
      </Facets>
    </Item>
    <Item Id="574" Img="#574" Name="female" Href="index.html">
      <Facets>
        <Facet Name="Country">
          <String Value="Ecuador" />
        </Facet>
        <Facet Name="Year">
          <Number Value="2008" />
        </Facet>
        <Facet Name="Sex">
          <String Value="females" />
        </Facet>
        <Facet Name="Age">
          <Number Value="85" />
        </Facet>
      </Facets>
    </Item>
    <Item Id="575" Img="#575" Name="female" Href="index.html">
      <Facets>
        <Facet Name="Country">
          <String Value="Ecuador" />
        </Facet>
        <Facet Name="Year">
          <Number Value="2008" />
        </Facet>
        <Facet Name="Sex">
          <String Value="females" />
        </Facet>
        <Facet Name="Age">
          <Number Value="90" />
        </Facet>
      </Facets>
    </Item>
    <Item Id="576" Img="#576" Name="female" Href="index.html">
      <Facets>
        <Facet Name="Country">
          <String Value="Ecuador" />
        </Facet>
        <Facet Name="Year">
          <Number Value="2008" />
        </Facet>
        <Facet Name="Sex">
          <String Value="females" />
        </Facet>
        <Facet Name="Age">
          <Number Value="95" />
        </Facet>
      </Facets>
    </Item>
    <Item Id="577" Img="#577" Name="female" Href="index.html">
      <Facets>
        <Facet Name="Country">
          <String Value="Ecuador" />
        </Facet>
        <Facet Name="Year">
          <Number Value="2008" />
        </Facet>
        <Facet Name="Sex">
          <String Value="females" />
        </Facet>
        <Facet Name="Age">
          <Number Value="100" />
        </Facet>
      </Facets>
    </Item>
    <Item Id="578" Img="#578" Name="female" Href="index.html">
      <Facets>
        <Facet Name="Country">
          <String Value="Egypt" />
        </Facet>
        <Facet Name="Year">
          <Number Value="2008" />
        </Facet>
        <Facet Name="Sex">
          <String Value="females" />
        </Facet>
        <Facet Name="Age">
          <Number Value="60" />
        </Facet>
      </Facets>
    </Item>
    <Item Id="579" Img="#579" Name="female" Href="index.html">
      <Facets>
        <Facet Name="Country">
          <String Value="Egypt" />
        </Facet>
        <Facet Name="Year">
          <Number Value="2008" />
        </Facet>
        <Facet Name="Sex">
          <String Value="females" />
        </Facet>
        <Facet Name="Age">
          <Number Value="65" />
        </Facet>
      </Facets>
    </Item>
    <Item Id="580" Img="#580" Name="female" Href="index.html">
      <Facets>
        <Facet Name="Country">
          <String Value="Egypt" />
        </Facet>
        <Facet Name="Year">
          <Number Value="2008" />
        </Facet>
        <Facet Name="Sex">
          <String Value="females" />
        </Facet>
        <Facet Name="Age">
          <Number Value="70" />
        </Facet>
      </Facets>
    </Item>
    <Item Id="581" Img="#581" Name="female" Href="index.html">
      <Facets>
        <Facet Name="Country">
          <String Value="Egypt" />
        </Facet>
        <Facet Name="Year">
          <Number Value="2008" />
        </Facet>
        <Facet Name="Sex">
          <String Value="females" />
        </Facet>
        <Facet Name="Age">
          <Number Value="75" />
        </Facet>
      </Facets>
    </Item>
    <Item Id="582" Img="#582" Name="female" Href="index.html">
      <Facets>
        <Facet Name="Country">
          <String Value="Egypt" />
        </Facet>
        <Facet Name="Year">
          <Number Value="2008" />
        </Facet>
        <Facet Name="Sex">
          <String Value="females" />
        </Facet>
        <Facet Name="Age">
          <Number Value="80" />
        </Facet>
      </Facets>
    </Item>
    <Item Id="583" Img="#583" Name="female" Href="index.html">
      <Facets>
        <Facet Name="Country">
          <String Value="Egypt" />
        </Facet>
        <Facet Name="Year">
          <Number Value="2008" />
        </Facet>
        <Facet Name="Sex">
          <String Value="females" />
        </Facet>
        <Facet Name="Age">
          <Number Value="85" />
        </Facet>
      </Facets>
    </Item>
    <Item Id="584" Img="#584" Name="female" Href="index.html">
      <Facets>
        <Facet Name="Country">
          <String Value="Egypt" />
        </Facet>
        <Facet Name="Year">
          <Number Value="2008" />
        </Facet>
        <Facet Name="Sex">
          <String Value="females" />
        </Facet>
        <Facet Name="Age">
          <Number Value="90" />
        </Facet>
      </Facets>
    </Item>
    <Item Id="585" Img="#585" Name="female" Href="index.html">
      <Facets>
        <Facet Name="Country">
          <String Value="Egypt" />
        </Facet>
        <Facet Name="Year">
          <Number Value="2008" />
        </Facet>
        <Facet Name="Sex">
          <String Value="females" />
        </Facet>
        <Facet Name="Age">
          <Number Value="95" />
        </Facet>
      </Facets>
    </Item>
    <Item Id="586" Img="#586" Name="female" Href="index.html">
      <Facets>
        <Facet Name="Country">
          <String Value="Egypt" />
        </Facet>
        <Facet Name="Year">
          <Number Value="2008" />
        </Facet>
        <Facet Name="Sex">
          <String Value="females" />
        </Facet>
        <Facet Name="Age">
          <Number Value="100" />
        </Facet>
      </Facets>
    </Item>
    <Item Id="587" Img="#587" Name="female" Href="index.html">
      <Facets>
        <Facet Name="Country">
          <String Value="El Salvador" />
        </Facet>
        <Facet Name="Year">
          <Number Value="2008" />
        </Facet>
        <Facet Name="Sex">
          <String Value="females" />
        </Facet>
        <Facet Name="Age">
          <Number Value="0" />
        </Facet>
      </Facets>
    </Item>
    <Item Id="588" Img="#588" Name="female" Href="index.html">
      <Facets>
        <Facet Name="Country">
          <String Value="El Salvador" />
        </Facet>
        <Facet Name="Year">
          <Number Value="2008" />
        </Facet>
        <Facet Name="Sex">
          <String Value="females" />
        </Facet>
        <Facet Name="Age">
          <Number Value="1" />
        </Facet>
      </Facets>
    </Item>
    <Item Id="589" Img="#589" Name="female" Href="index.html">
      <Facets>
        <Facet Name="Country">
          <String Value="El Salvador" />
        </Facet>
        <Facet Name="Year">
          <Number Value="2008" />
        </Facet>
        <Facet Name="Sex">
          <String Value="females" />
        </Facet>
        <Facet Name="Age">
          <Number Value="5" />
        </Facet>
      </Facets>
    </Item>
    <Item Id="590" Img="#590" Name="female" Href="index.html">
      <Facets>
        <Facet Name="Country">
          <String Value="El Salvador" />
        </Facet>
        <Facet Name="Year">
          <Number Value="2008" />
        </Facet>
        <Facet Name="Sex">
          <String Value="females" />
        </Facet>
        <Facet Name="Age">
          <Number Value="10" />
        </Facet>
      </Facets>
    </Item>
    <Item Id="591" Img="#591" Name="female" Href="index.html">
      <Facets>
        <Facet Name="Country">
          <String Value="El Salvador" />
        </Facet>
        <Facet Name="Year">
          <Number Value="2008" />
        </Facet>
        <Facet Name="Sex">
          <String Value="females" />
        </Facet>
        <Facet Name="Age">
          <Number Value="15" />
        </Facet>
      </Facets>
    </Item>
    <Item Id="592" Img="#592" Name="female" Href="index.html">
      <Facets>
        <Facet Name="Country">
          <String Value="El Salvador" />
        </Facet>
        <Facet Name="Year">
          <Number Value="2008" />
        </Facet>
        <Facet Name="Sex">
          <String Value="females" />
        </Facet>
        <Facet Name="Age">
          <Number Value="20" />
        </Facet>
      </Facets>
    </Item>
    <Item Id="593" Img="#593" Name="female" Href="index.html">
      <Facets>
        <Facet Name="Country">
          <String Value="El Salvador" />
        </Facet>
        <Facet Name="Year">
          <Number Value="2008" />
        </Facet>
        <Facet Name="Sex">
          <String Value="females" />
        </Facet>
        <Facet Name="Age">
          <Number Value="25" />
        </Facet>
      </Facets>
    </Item>
    <Item Id="594" Img="#594" Name="female" Href="index.html">
      <Facets>
        <Facet Name="Country">
          <String Value="El Salvador" />
        </Facet>
        <Facet Name="Year">
          <Number Value="2008" />
        </Facet>
        <Facet Name="Sex">
          <String Value="females" />
        </Facet>
        <Facet Name="Age">
          <Number Value="30" />
        </Facet>
      </Facets>
    </Item>
    <Item Id="595" Img="#595" Name="female" Href="index.html">
      <Facets>
        <Facet Name="Country">
          <String Value="El Salvador" />
        </Facet>
        <Facet Name="Year">
          <Number Value="2008" />
        </Facet>
        <Facet Name="Sex">
          <String Value="females" />
        </Facet>
        <Facet Name="Age">
          <Number Value="35" />
        </Facet>
      </Facets>
    </Item>
    <Item Id="596" Img="#596" Name="female" Href="index.html">
      <Facets>
        <Facet Name="Country">
          <String Value="El Salvador" />
        </Facet>
        <Facet Name="Year">
          <Number Value="2008" />
        </Facet>
        <Facet Name="Sex">
          <String Value="females" />
        </Facet>
        <Facet Name="Age">
          <Number Value="40" />
        </Facet>
      </Facets>
    </Item>
    <Item Id="597" Img="#597" Name="female" Href="index.html">
      <Facets>
        <Facet Name="Country">
          <String Value="El Salvador" />
        </Facet>
        <Facet Name="Year">
          <Number Value="2008" />
        </Facet>
        <Facet Name="Sex">
          <String Value="females" />
        </Facet>
        <Facet Name="Age">
          <Number Value="45" />
        </Facet>
      </Facets>
    </Item>
    <Item Id="598" Img="#598" Name="female" Href="index.html">
      <Facets>
        <Facet Name="Country">
          <String Value="Equatorial Guinea" />
        </Facet>
        <Facet Name="Year">
          <Number Value="2008" />
        </Facet>
        <Facet Name="Sex">
          <String Value="females" />
        </Facet>
        <Facet Name="Age">
          <Number Value="40" />
        </Facet>
      </Facets>
    </Item>
    <Item Id="599" Img="#599" Name="female" Href="index.html">
      <Facets>
        <Facet Name="Country">
          <String Value="Equatorial Guinea" />
        </Facet>
        <Facet Name="Year">
          <Number Value="2008" />
        </Facet>
        <Facet Name="Sex">
          <String Value="females" />
        </Facet>
        <Facet Name="Age">
          <Number Value="45" />
        </Facet>
      </Facets>
    </Item>
    <Item Id="600" Img="#600" Name="female" Href="index.html">
      <Facets>
        <Facet Name="Country">
          <String Value="Equatorial Guinea" />
        </Facet>
        <Facet Name="Year">
          <Number Value="2008" />
        </Facet>
        <Facet Name="Sex">
          <String Value="females" />
        </Facet>
        <Facet Name="Age">
          <Number Value="50" />
        </Facet>
      </Facets>
    </Item>
    <Item Id="601" Img="#601" Name="female" Href="index.html">
      <Facets>
        <Facet Name="Country">
          <String Value="Equatorial Guinea" />
        </Facet>
        <Facet Name="Year">
          <Number Value="2008" />
        </Facet>
        <Facet Name="Sex">
          <String Value="females" />
        </Facet>
        <Facet Name="Age">
          <Number Value="55" />
        </Facet>
      </Facets>
    </Item>
    <Item Id="602" Img="#602" Name="female" Href="index.html">
      <Facets>
        <Facet Name="Country">
          <String Value="Equatorial Guinea" />
        </Facet>
        <Facet Name="Year">
          <Number Value="2008" />
        </Facet>
        <Facet Name="Sex">
          <String Value="females" />
        </Facet>
        <Facet Name="Age">
          <Number Value="60" />
        </Facet>
      </Facets>
    </Item>
    <Item Id="603" Img="#603" Name="female" Href="index.html">
      <Facets>
        <Facet Name="Country">
          <String Value="Equatorial Guinea" />
        </Facet>
        <Facet Name="Year">
          <Number Value="2008" />
        </Facet>
        <Facet Name="Sex">
          <String Value="females" />
        </Facet>
        <Facet Name="Age">
          <Number Value="65" />
        </Facet>
      </Facets>
    </Item>
    <Item Id="604" Img="#604" Name="female" Href="index.html">
      <Facets>
        <Facet Name="Country">
          <String Value="Equatorial Guinea" />
        </Facet>
        <Facet Name="Year">
          <Number Value="2008" />
        </Facet>
        <Facet Name="Sex">
          <String Value="females" />
        </Facet>
        <Facet Name="Age">
          <Number Value="70" />
        </Facet>
      </Facets>
    </Item>
    <Item Id="605" Img="#605" Name="female" Href="index.html">
      <Facets>
        <Facet Name="Country">
          <String Value="Equatorial Guinea" />
        </Facet>
        <Facet Name="Year">
          <Number Value="2008" />
        </Facet>
        <Facet Name="Sex">
          <String Value="females" />
        </Facet>
        <Facet Name="Age">
          <Number Value="75" />
        </Facet>
      </Facets>
    </Item>
    <Item Id="606" Img="#606" Name="female" Href="index.html">
      <Facets>
        <Facet Name="Country">
          <String Value="Equatorial Guinea" />
        </Facet>
        <Facet Name="Year">
          <Number Value="2008" />
        </Facet>
        <Facet Name="Sex">
          <String Value="females" />
        </Facet>
        <Facet Name="Age">
          <Number Value="80" />
        </Facet>
      </Facets>
    </Item>
    <Item Id="607" Img="#607" Name="female" Href="index.html">
      <Facets>
        <Facet Name="Country">
          <String Value="Equatorial Guinea" />
        </Facet>
        <Facet Name="Year">
          <Number Value="2008" />
        </Facet>
        <Facet Name="Sex">
          <String Value="females" />
        </Facet>
        <Facet Name="Age">
          <Number Value="85" />
        </Facet>
      </Facets>
    </Item>
    <Item Id="608" Img="#608" Name="female" Href="index.html">
      <Facets>
        <Facet Name="Country">
          <String Value="Equatorial Guinea" />
        </Facet>
        <Facet Name="Year">
          <Number Value="2008" />
        </Facet>
        <Facet Name="Sex">
          <String Value="females" />
        </Facet>
        <Facet Name="Age">
          <Number Value="90" />
        </Facet>
      </Facets>
    </Item>
    <Item Id="609" Img="#609" Name="female" Href="index.html">
      <Facets>
        <Facet Name="Country">
          <String Value="Equatorial Guinea" />
        </Facet>
        <Facet Name="Year">
          <Number Value="2008" />
        </Facet>
        <Facet Name="Sex">
          <String Value="females" />
        </Facet>
        <Facet Name="Age">
          <Number Value="95" />
        </Facet>
      </Facets>
    </Item>
    <Item Id="610" Img="#610" Name="female" Href="index.html">
      <Facets>
        <Facet Name="Country">
          <String Value="Equatorial Guinea" />
        </Facet>
        <Facet Name="Year">
          <Number Value="2008" />
        </Facet>
        <Facet Name="Sex">
          <String Value="females" />
        </Facet>
        <Facet Name="Age">
          <Number Value="100" />
        </Facet>
      </Facets>
    </Item>
    <Item Id="611" Img="#611" Name="female" Href="index.html">
      <Facets>
        <Facet Name="Country">
          <String Value="El Salvador" />
        </Facet>
        <Facet Name="Year">
          <Number Value="2000" />
        </Facet>
        <Facet Name="Sex">
          <String Value="females" />
        </Facet>
        <Facet Name="Age">
          <Number Value="0" />
        </Facet>
      </Facets>
    </Item>
    <Item Id="612" Img="#612" Name="female" Href="index.html">
      <Facets>
        <Facet Name="Country">
          <String Value="El Salvador" />
        </Facet>
        <Facet Name="Year">
          <Number Value="2000" />
        </Facet>
        <Facet Name="Sex">
          <String Value="females" />
        </Facet>
        <Facet Name="Age">
          <Number Value="1" />
        </Facet>
      </Facets>
    </Item>
    <Item Id="613" Img="#613" Name="female" Href="index.html">
      <Facets>
        <Facet Name="Country">
          <String Value="El Salvador" />
        </Facet>
        <Facet Name="Year">
          <Number Value="2000" />
        </Facet>
        <Facet Name="Sex">
          <String Value="females" />
        </Facet>
        <Facet Name="Age">
          <Number Value="5" />
        </Facet>
      </Facets>
    </Item>
    <Item Id="614" Img="#614" Name="female" Href="index.html">
      <Facets>
        <Facet Name="Country">
          <String Value="El Salvador" />
        </Facet>
        <Facet Name="Year">
          <Number Value="2000" />
        </Facet>
        <Facet Name="Sex">
          <String Value="females" />
        </Facet>
        <Facet Name="Age">
          <Number Value="10" />
        </Facet>
      </Facets>
    </Item>
    <Item Id="615" Img="#615" Name="female" Href="index.html">
      <Facets>
        <Facet Name="Country">
          <String Value="El Salvador" />
        </Facet>
        <Facet Name="Year">
          <Number Value="2000" />
        </Facet>
        <Facet Name="Sex">
          <String Value="females" />
        </Facet>
        <Facet Name="Age">
          <Number Value="15" />
        </Facet>
      </Facets>
    </Item>
    <Item Id="616" Img="#616" Name="female" Href="index.html">
      <Facets>
        <Facet Name="Country">
          <String Value="El Salvador" />
        </Facet>
        <Facet Name="Year">
          <Number Value="2000" />
        </Facet>
        <Facet Name="Sex">
          <String Value="females" />
        </Facet>
        <Facet Name="Age">
          <Number Value="20" />
        </Facet>
      </Facets>
    </Item>
    <Item Id="617" Img="#617" Name="female" Href="index.html">
      <Facets>
        <Facet Name="Country">
          <String Value="El Salvador" />
        </Facet>
        <Facet Name="Year">
          <Number Value="2000" />
        </Facet>
        <Facet Name="Sex">
          <String Value="females" />
        </Facet>
        <Facet Name="Age">
          <Number Value="25" />
        </Facet>
      </Facets>
    </Item>
    <Item Id="618" Img="#618" Name="female" Href="index.html">
      <Facets>
        <Facet Name="Country">
          <String Value="El Salvador" />
        </Facet>
        <Facet Name="Year">
          <Number Value="2000" />
        </Facet>
        <Facet Name="Sex">
          <String Value="females" />
        </Facet>
        <Facet Name="Age">
          <Number Value="30" />
        </Facet>
      </Facets>
    </Item>
    <Item Id="619" Img="#619" Name="female" Href="index.html">
      <Facets>
        <Facet Name="Country">
          <String Value="El Salvador" />
        </Facet>
        <Facet Name="Year">
          <Number Value="2000" />
        </Facet>
        <Facet Name="Sex">
          <String Value="females" />
        </Facet>
        <Facet Name="Age">
          <Number Value="35" />
        </Facet>
      </Facets>
    </Item>
    <Item Id="620" Img="#620" Name="female" Href="index.html">
      <Facets>
        <Facet Name="Country">
          <String Value="El Salvador" />
        </Facet>
        <Facet Name="Year">
          <Number Value="2000" />
        </Facet>
        <Facet Name="Sex">
          <String Value="females" />
        </Facet>
        <Facet Name="Age">
          <Number Value="40" />
        </Facet>
      </Facets>
    </Item>
    <Item Id="621" Img="#621" Name="female" Href="index.html">
      <Facets>
        <Facet Name="Country">
          <String Value="El Salvador" />
        </Facet>
        <Facet Name="Year">
          <Number Value="2000" />
        </Facet>
        <Facet Name="Sex">
          <String Value="females" />
        </Facet>
        <Facet Name="Age">
          <Number Value="45" />
        </Facet>
      </Facets>
    </Item>
    <Item Id="622" Img="#622" Name="female" Href="index.html">
      <Facets>
        <Facet Name="Country">
          <String Value="El Salvador" />
        </Facet>
        <Facet Name="Year">
          <Number Value="2000" />
        </Facet>
        <Facet Name="Sex">
          <String Value="females" />
        </Facet>
        <Facet Name="Age">
          <Number Value="50" />
        </Facet>
      </Facets>
    </Item>
    <Item Id="623" Img="#623" Name="female" Href="index.html">
      <Facets>
        <Facet Name="Country">
          <String Value="El Salvador" />
        </Facet>
        <Facet Name="Year">
          <Number Value="2000" />
        </Facet>
        <Facet Name="Sex">
          <String Value="females" />
        </Facet>
        <Facet Name="Age">
          <Number Value="55" />
        </Facet>
      </Facets>
    </Item>
    <Item Id="624" Img="#624" Name="female" Href="index.html">
      <Facets>
        <Facet Name="Country">
          <String Value="El Salvador" />
        </Facet>
        <Facet Name="Year">
          <Number Value="2000" />
        </Facet>
        <Facet Name="Sex">
          <String Value="females" />
        </Facet>
        <Facet Name="Age">
          <Number Value="60" />
        </Facet>
      </Facets>
    </Item>
    <Item Id="625" Img="#625" Name="female" Href="index.html">
      <Facets>
        <Facet Name="Country">
          <String Value="El Salvador" />
        </Facet>
        <Facet Name="Year">
          <Number Value="2000" />
        </Facet>
        <Facet Name="Sex">
          <String Value="females" />
        </Facet>
        <Facet Name="Age">
          <Number Value="65" />
        </Facet>
      </Facets>
    </Item>
    <Item Id="626" Img="#626" Name="female" Href="index.html">
      <Facets>
        <Facet Name="Country">
          <String Value="El Salvador" />
        </Facet>
        <Facet Name="Year">
          <Number Value="2000" />
        </Facet>
        <Facet Name="Sex">
          <String Value="females" />
        </Facet>
        <Facet Name="Age">
          <Number Value="70" />
        </Facet>
      </Facets>
    </Item>
    <Item Id="627" Img="#627" Name="female" Href="index.html">
      <Facets>
        <Facet Name="Country">
          <String Value="El Salvador" />
        </Facet>
        <Facet Name="Year">
          <Number Value="2000" />
        </Facet>
        <Facet Name="Sex">
          <String Value="females" />
        </Facet>
        <Facet Name="Age">
          <Number Value="75" />
        </Facet>
      </Facets>
    </Item>
    <Item Id="628" Img="#628" Name="female" Href="index.html">
      <Facets>
        <Facet Name="Country">
          <String Value="El Salvador" />
        </Facet>
        <Facet Name="Year">
          <Number Value="2000" />
        </Facet>
        <Facet Name="Sex">
          <String Value="females" />
        </Facet>
        <Facet Name="Age">
          <Number Value="80" />
        </Facet>
      </Facets>
    </Item>
    <Item Id="629" Img="#629" Name="female" Href="index.html">
      <Facets>
        <Facet Name="Country">
          <String Value="El Salvador" />
        </Facet>
        <Facet Name="Year">
          <Number Value="2000" />
        </Facet>
        <Facet Name="Sex">
          <String Value="females" />
        </Facet>
        <Facet Name="Age">
          <Number Value="85" />
        </Facet>
      </Facets>
    </Item>
    <Item Id="630" Img="#630" Name="female" Href="index.html">
      <Facets>
        <Facet Name="Country">
          <String Value="El Salvador" />
        </Facet>
        <Facet Name="Year">
          <Number Value="2000" />
        </Facet>
        <Facet Name="Sex">
          <String Value="females" />
        </Facet>
        <Facet Name="Age">
          <Number Value="90" />
        </Facet>
      </Facets>
    </Item>
    <Item Id="631" Img="#631" Name="female" Href="index.html">
      <Facets>
        <Facet Name="Country">
          <String Value="El Salvador" />
        </Facet>
        <Facet Name="Year">
          <Number Value="2000" />
        </Facet>
        <Facet Name="Sex">
          <String Value="females" />
        </Facet>
        <Facet Name="Age">
          <Number Value="95" />
        </Facet>
      </Facets>
    </Item>
    <Item Id="632" Img="#632" Name="female" Href="index.html">
      <Facets>
        <Facet Name="Country">
          <String Value="El Salvador" />
        </Facet>
        <Facet Name="Year">
          <Number Value="2000" />
        </Facet>
        <Facet Name="Sex">
          <String Value="females" />
        </Facet>
        <Facet Name="Age">
          <Number Value="100" />
        </Facet>
      </Facets>
    </Item>
    <Item Id="633" Img="#633" Name="male" Href="index.html">
      <Facets>
        <Facet Name="Country">
          <String Value="Afghanistan" />
        </Facet>
        <Facet Name="Year">
          <Number Value="2008" />
        </Facet>
        <Facet Name="Sex">
          <String Value="males" />
        </Facet>
        <Facet Name="Age">
          <Number Value="0" />
        </Facet>
      </Facets>
    </Item>
    <Item Id="634" Img="#634" Name="male" Href="index.html">
      <Facets>
        <Facet Name="Country">
          <String Value="Afghanistan" />
        </Facet>
        <Facet Name="Year">
          <Number Value="2008" />
        </Facet>
        <Facet Name="Sex">
          <String Value="males" />
        </Facet>
        <Facet Name="Age">
          <Number Value="1" />
        </Facet>
      </Facets>
    </Item>
    <Item Id="635" Img="#635" Name="male" Href="index.html">
      <Facets>
        <Facet Name="Country">
          <String Value="Afghanistan" />
        </Facet>
        <Facet Name="Year">
          <Number Value="2008" />
        </Facet>
        <Facet Name="Sex">
          <String Value="males" />
        </Facet>
        <Facet Name="Age">
          <Number Value="5" />
        </Facet>
      </Facets>
    </Item>
    <Item Id="636" Img="#636" Name="male" Href="index.html">
      <Facets>
        <Facet Name="Country">
          <String Value="Afghanistan" />
        </Facet>
        <Facet Name="Year">
          <Number Value="2008" />
        </Facet>
        <Facet Name="Sex">
          <String Value="males" />
        </Facet>
        <Facet Name="Age">
          <Number Value="10" />
        </Facet>
      </Facets>
    </Item>
    <Item Id="637" Img="#637" Name="male" Href="index.html">
      <Facets>
        <Facet Name="Country">
          <String Value="Afghanistan" />
        </Facet>
        <Facet Name="Year">
          <Number Value="2008" />
        </Facet>
        <Facet Name="Sex">
          <String Value="males" />
        </Facet>
        <Facet Name="Age">
          <Number Value="15" />
        </Facet>
      </Facets>
    </Item>
    <Item Id="638" Img="#638" Name="male" Href="index.html">
      <Facets>
        <Facet Name="Country">
          <String Value="Afghanistan" />
        </Facet>
        <Facet Name="Year">
          <Number Value="2008" />
        </Facet>
        <Facet Name="Sex">
          <String Value="males" />
        </Facet>
        <Facet Name="Age">
          <Number Value="20" />
        </Facet>
      </Facets>
    </Item>
    <Item Id="639" Img="#639" Name="male" Href="index.html">
      <Facets>
        <Facet Name="Country">
          <String Value="Afghanistan" />
        </Facet>
        <Facet Name="Year">
          <Number Value="2008" />
        </Facet>
        <Facet Name="Sex">
          <String Value="males" />
        </Facet>
        <Facet Name="Age">
          <Number Value="25" />
        </Facet>
      </Facets>
    </Item>
    <Item Id="640" Img="#640" Name="male" Href="index.html">
      <Facets>
        <Facet Name="Country">
          <String Value="Afghanistan" />
        </Facet>
        <Facet Name="Year">
          <Number Value="2008" />
        </Facet>
        <Facet Name="Sex">
          <String Value="males" />
        </Facet>
        <Facet Name="Age">
          <Number Value="30" />
        </Facet>
      </Facets>
    </Item>
    <Item Id="641" Img="#641" Name="male" Href="index.html">
      <Facets>
        <Facet Name="Country">
          <String Value="Afghanistan" />
        </Facet>
        <Facet Name="Year">
          <Number Value="2008" />
        </Facet>
        <Facet Name="Sex">
          <String Value="males" />
        </Facet>
        <Facet Name="Age">
          <Number Value="35" />
        </Facet>
      </Facets>
    </Item>
    <Item Id="642" Img="#642" Name="male" Href="index.html">
      <Facets>
        <Facet Name="Country">
          <String Value="Afghanistan" />
        </Facet>
        <Facet Name="Year">
          <Number Value="2008" />
        </Facet>
        <Facet Name="Sex">
          <String Value="males" />
        </Facet>
        <Facet Name="Age">
          <Number Value="55" />
        </Facet>
      </Facets>
    </Item>
    <Item Id="643" Img="#643" Name="male" Href="index.html">
      <Facets>
        <Facet Name="Country">
          <String Value="Afghanistan" />
        </Facet>
        <Facet Name="Year">
          <Number Value="2008" />
        </Facet>
        <Facet Name="Sex">
          <String Value="males" />
        </Facet>
        <Facet Name="Age">
          <Number Value="60" />
        </Facet>
      </Facets>
    </Item>
    <Item Id="644" Img="#644" Name="male" Href="index.html">
      <Facets>
        <Facet Name="Country">
          <String Value="Afghanistan" />
        </Facet>
        <Facet Name="Year">
          <Number Value="2008" />
        </Facet>
        <Facet Name="Sex">
          <String Value="males" />
        </Facet>
        <Facet Name="Age">
          <Number Value="65" />
        </Facet>
      </Facets>
    </Item>
    <Item Id="645" Img="#645" Name="male" Href="index.html">
      <Facets>
        <Facet Name="Country">
          <String Value="Afghanistan" />
        </Facet>
        <Facet Name="Year">
          <Number Value="2008" />
        </Facet>
        <Facet Name="Sex">
          <String Value="males" />
        </Facet>
        <Facet Name="Age">
          <Number Value="70" />
        </Facet>
      </Facets>
    </Item>
    <Item Id="646" Img="#646" Name="male" Href="index.html">
      <Facets>
        <Facet Name="Country">
          <String Value="Afghanistan" />
        </Facet>
        <Facet Name="Year">
          <Number Value="2008" />
        </Facet>
        <Facet Name="Sex">
          <String Value="males" />
        </Facet>
        <Facet Name="Age">
          <Number Value="75" />
        </Facet>
      </Facets>
    </Item>
    <Item Id="647" Img="#647" Name="male" Href="index.html">
      <Facets>
        <Facet Name="Country">
          <String Value="Afghanistan" />
        </Facet>
        <Facet Name="Year">
          <Number Value="2008" />
        </Facet>
        <Facet Name="Sex">
          <String Value="males" />
        </Facet>
        <Facet Name="Age">
          <Number Value="80" />
        </Facet>
      </Facets>
    </Item>
    <Item Id="648" Img="#648" Name="male" Href="index.html">
      <Facets>
        <Facet Name="Country">
          <String Value="Albania" />
        </Facet>
        <Facet Name="Year">
          <Number Value="2008" />
        </Facet>
        <Facet Name="Sex">
          <String Value="males" />
        </Facet>
        <Facet Name="Age">
          <Number Value="0" />
        </Facet>
      </Facets>
    </Item>
    <Item Id="649" Img="#649" Name="male" Href="index.html">
      <Facets>
        <Facet Name="Country">
          <String Value="Albania" />
        </Facet>
        <Facet Name="Year">
          <Number Value="2008" />
        </Facet>
        <Facet Name="Sex">
          <String Value="males" />
        </Facet>
        <Facet Name="Age">
          <Number Value="1" />
        </Facet>
      </Facets>
    </Item>
    <Item Id="650" Img="#650" Name="male" Href="index.html">
      <Facets>
        <Facet Name="Country">
          <String Value="Albania" />
        </Facet>
        <Facet Name="Year">
          <Number Value="2008" />
        </Facet>
        <Facet Name="Sex">
          <String Value="males" />
        </Facet>
        <Facet Name="Age">
          <Number Value="5" />
        </Facet>
      </Facets>
    </Item>
    <Item Id="651" Img="#651" Name="male" Href="index.html">
      <Facets>
        <Facet Name="Country">
          <String Value="Albania" />
        </Facet>
        <Facet Name="Year">
          <Number Value="2008" />
        </Facet>
        <Facet Name="Sex">
          <String Value="males" />
        </Facet>
        <Facet Name="Age">
          <Number Value="10" />
        </Facet>
      </Facets>
    </Item>
    <Item Id="652" Img="#652" Name="male" Href="index.html">
      <Facets>
        <Facet Name="Country">
          <String Value="Albania" />
        </Facet>
        <Facet Name="Year">
          <Number Value="2008" />
        </Facet>
        <Facet Name="Sex">
          <String Value="males" />
        </Facet>
        <Facet Name="Age">
          <Number Value="15" />
        </Facet>
      </Facets>
    </Item>
    <Item Id="653" Img="#653" Name="male" Href="index.html">
      <Facets>
        <Facet Name="Country">
          <String Value="Albania" />
        </Facet>
        <Facet Name="Year">
          <Number Value="2008" />
        </Facet>
        <Facet Name="Sex">
          <String Value="males" />
        </Facet>
        <Facet Name="Age">
          <Number Value="20" />
        </Facet>
      </Facets>
    </Item>
    <Item Id="654" Img="#654" Name="male" Href="index.html">
      <Facets>
        <Facet Name="Country">
          <String Value="Albania" />
        </Facet>
        <Facet Name="Year">
          <Number Value="2008" />
        </Facet>
        <Facet Name="Sex">
          <String Value="males" />
        </Facet>
        <Facet Name="Age">
          <Number Value="25" />
        </Facet>
      </Facets>
    </Item>
    <Item Id="655" Img="#655" Name="male" Href="index.html">
      <Facets>
        <Facet Name="Country">
          <String Value="Algeria" />
        </Facet>
        <Facet Name="Year">
          <Number Value="2008" />
        </Facet>
        <Facet Name="Sex">
          <String Value="males" />
        </Facet>
        <Facet Name="Age">
          <Number Value="0" />
        </Facet>
      </Facets>
    </Item>
    <Item Id="656" Img="#656" Name="male" Href="index.html">
      <Facets>
        <Facet Name="Country">
          <String Value="Algeria" />
        </Facet>
        <Facet Name="Year">
          <Number Value="2008" />
        </Facet>
        <Facet Name="Sex">
          <String Value="males" />
        </Facet>
        <Facet Name="Age">
          <Number Value="1" />
        </Facet>
      </Facets>
    </Item>
    <Item Id="657" Img="#657" Name="male" Href="index.html">
      <Facets>
        <Facet Name="Country">
          <String Value="Algeria" />
        </Facet>
        <Facet Name="Year">
          <Number Value="2008" />
        </Facet>
        <Facet Name="Sex">
          <String Value="males" />
        </Facet>
        <Facet Name="Age">
          <Number Value="5" />
        </Facet>
      </Facets>
    </Item>
    <Item Id="658" Img="#658" Name="male" Href="index.html">
      <Facets>
        <Facet Name="Country">
          <String Value="Algeria" />
        </Facet>
        <Facet Name="Year">
          <Number Value="2008" />
        </Facet>
        <Facet Name="Sex">
          <String Value="males" />
        </Facet>
        <Facet Name="Age">
          <Number Value="10" />
        </Facet>
      </Facets>
    </Item>
    <Item Id="659" Img="#659" Name="male" Href="index.html">
      <Facets>
        <Facet Name="Country">
          <String Value="Algeria" />
        </Facet>
        <Facet Name="Year">
          <Number Value="2008" />
        </Facet>
        <Facet Name="Sex">
          <String Value="males" />
        </Facet>
        <Facet Name="Age">
          <Number Value="15" />
        </Facet>
      </Facets>
    </Item>
    <Item Id="660" Img="#660" Name="male" Href="index.html">
      <Facets>
        <Facet Name="Country">
          <String Value="Algeria" />
        </Facet>
        <Facet Name="Year">
          <Number Value="2008" />
        </Facet>
        <Facet Name="Sex">
          <String Value="males" />
        </Facet>
        <Facet Name="Age">
          <Number Value="20" />
        </Facet>
      </Facets>
    </Item>
    <Item Id="661" Img="#661" Name="male" Href="index.html">
      <Facets>
        <Facet Name="Country">
          <String Value="Algeria" />
        </Facet>
        <Facet Name="Year">
          <Number Value="2008" />
        </Facet>
        <Facet Name="Sex">
          <String Value="males" />
        </Facet>
        <Facet Name="Age">
          <Number Value="25" />
        </Facet>
      </Facets>
    </Item>
    <Item Id="662" Img="#662" Name="male" Href="index.html">
      <Facets>
        <Facet Name="Country">
          <String Value="Andorra" />
        </Facet>
        <Facet Name="Year">
          <Number Value="2008" />
        </Facet>
        <Facet Name="Sex">
          <String Value="males" />
        </Facet>
        <Facet Name="Age">
          <Number Value="0" />
        </Facet>
      </Facets>
    </Item>
    <Item Id="663" Img="#663" Name="male" Href="index.html">
      <Facets>
        <Facet Name="Country">
          <String Value="Andorra" />
        </Facet>
        <Facet Name="Year">
          <Number Value="2008" />
        </Facet>
        <Facet Name="Sex">
          <String Value="males" />
        </Facet>
        <Facet Name="Age">
          <Number Value="1" />
        </Facet>
      </Facets>
    </Item>
    <Item Id="664" Img="#664" Name="male" Href="index.html">
      <Facets>
        <Facet Name="Country">
          <String Value="Andorra" />
        </Facet>
        <Facet Name="Year">
          <Number Value="2008" />
        </Facet>
        <Facet Name="Sex">
          <String Value="males" />
        </Facet>
        <Facet Name="Age">
          <Number Value="5" />
        </Facet>
      </Facets>
    </Item>
    <Item Id="665" Img="#665" Name="male" Href="index.html">
      <Facets>
        <Facet Name="Country">
          <String Value="Andorra" />
        </Facet>
        <Facet Name="Year">
          <Number Value="2008" />
        </Facet>
        <Facet Name="Sex">
          <String Value="males" />
        </Facet>
        <Facet Name="Age">
          <Number Value="10" />
        </Facet>
      </Facets>
    </Item>
    <Item Id="666" Img="#666" Name="male" Href="index.html">
      <Facets>
        <Facet Name="Country">
          <String Value="Angola" />
        </Facet>
        <Facet Name="Year">
          <Number Value="2008" />
        </Facet>
        <Facet Name="Sex">
          <String Value="males" />
        </Facet>
        <Facet Name="Age">
          <Number Value="0" />
        </Facet>
      </Facets>
    </Item>
    <Item Id="667" Img="#667" Name="male" Href="index.html">
      <Facets>
        <Facet Name="Country">
          <String Value="Angola" />
        </Facet>
        <Facet Name="Year">
          <Number Value="2008" />
        </Facet>
        <Facet Name="Sex">
          <String Value="males" />
        </Facet>
        <Facet Name="Age">
          <Number Value="1" />
        </Facet>
      </Facets>
    </Item>
    <Item Id="668" Img="#668" Name="male" Href="index.html">
      <Facets>
        <Facet Name="Country">
          <String Value="Angola" />
        </Facet>
        <Facet Name="Year">
          <Number Value="2008" />
        </Facet>
        <Facet Name="Sex">
          <String Value="males" />
        </Facet>
        <Facet Name="Age">
          <Number Value="5" />
        </Facet>
      </Facets>
    </Item>
    <Item Id="669" Img="#669" Name="male" Href="index.html">
      <Facets>
        <Facet Name="Country">
          <String Value="Angola" />
        </Facet>
        <Facet Name="Year">
          <Number Value="2008" />
        </Facet>
        <Facet Name="Sex">
          <String Value="males" />
        </Facet>
        <Facet Name="Age">
          <Number Value="10" />
        </Facet>
      </Facets>
    </Item>
    <Item Id="670" Img="#670" Name="male" Href="index.html">
      <Facets>
        <Facet Name="Country">
          <String Value="Angola" />
        </Facet>
        <Facet Name="Year">
          <Number Value="2008" />
        </Facet>
        <Facet Name="Sex">
          <String Value="males" />
        </Facet>
        <Facet Name="Age">
          <Number Value="15" />
        </Facet>
      </Facets>
    </Item>
    <Item Id="671" Img="#671" Name="male" Href="index.html">
      <Facets>
        <Facet Name="Country">
          <String Value="Angola" />
        </Facet>
        <Facet Name="Year">
          <Number Value="2008" />
        </Facet>
        <Facet Name="Sex">
          <String Value="males" />
        </Facet>
        <Facet Name="Age">
          <Number Value="20" />
        </Facet>
      </Facets>
    </Item>
    <Item Id="672" Img="#672" Name="male" Href="index.html">
      <Facets>
        <Facet Name="Country">
          <String Value="Angola" />
        </Facet>
        <Facet Name="Year">
          <Number Value="2008" />
        </Facet>
        <Facet Name="Sex">
          <String Value="males" />
        </Facet>
        <Facet Name="Age">
          <Number Value="25" />
        </Facet>
      </Facets>
    </Item>
    <Item Id="673" Img="#673" Name="male" Href="index.html">
      <Facets>
        <Facet Name="Country">
          <String Value="Angola" />
        </Facet>
        <Facet Name="Year">
          <Number Value="2008" />
        </Facet>
        <Facet Name="Sex">
          <String Value="males" />
        </Facet>
        <Facet Name="Age">
          <Number Value="30" />
        </Facet>
      </Facets>
    </Item>
    <Item Id="674" Img="#674" Name="male" Href="index.html">
      <Facets>
        <Facet Name="Country">
          <String Value="Angola" />
        </Facet>
        <Facet Name="Year">
          <Number Value="2008" />
        </Facet>
        <Facet Name="Sex">
          <String Value="males" />
        </Facet>
        <Facet Name="Age">
          <Number Value="35" />
        </Facet>
      </Facets>
    </Item>
    <Item Id="675" Img="#675" Name="male" Href="index.html">
      <Facets>
        <Facet Name="Country">
          <String Value="Angola" />
        </Facet>
        <Facet Name="Year">
          <Number Value="2008" />
        </Facet>
        <Facet Name="Sex">
          <String Value="males" />
        </Facet>
        <Facet Name="Age">
          <Number Value="100" />
        </Facet>
      </Facets>
    </Item>
    <Item Id="676" Img="#676" Name="male" Href="index.html">
      <Facets>
        <Facet Name="Country">
          <String Value="Zambia" />
        </Facet>
        <Facet Name="Year">
          <Number Value="1990" />
        </Facet>
        <Facet Name="Sex">
          <String Value="males" />
        </Facet>
        <Facet Name="Age">
          <Number Value="1" />
        </Facet>
      </Facets>
    </Item>
    <Item Id="677" Img="#677" Name="male" Href="index.html">
      <Facets>
        <Facet Name="Country">
          <String Value="Zambia" />
        </Facet>
        <Facet Name="Year">
          <Number Value="1990" />
        </Facet>
        <Facet Name="Sex">
          <String Value="males" />
        </Facet>
        <Facet Name="Age">
          <Number Value="5" />
        </Facet>
      </Facets>
    </Item>
    <Item Id="678" Img="#678" Name="male" Href="index.html">
      <Facets>
        <Facet Name="Country">
          <String Value="Zambia" />
        </Facet>
        <Facet Name="Year">
          <Number Value="1990" />
        </Facet>
        <Facet Name="Sex">
          <String Value="males" />
        </Facet>
        <Facet Name="Age">
          <Number Value="10" />
        </Facet>
      </Facets>
    </Item>
    <Item Id="679" Img="#679" Name="male" Href="index.html">
      <Facets>
        <Facet Name="Country">
          <String Value="Zambia" />
        </Facet>
        <Facet Name="Year">
          <Number Value="1990" />
        </Facet>
        <Facet Name="Sex">
          <String Value="males" />
        </Facet>
        <Facet Name="Age">
          <Number Value="15" />
        </Facet>
      </Facets>
    </Item>
    <Item Id="680" Img="#680" Name="male" Href="index.html">
      <Facets>
        <Facet Name="Country">
          <String Value="Zambia" />
        </Facet>
        <Facet Name="Year">
          <Number Value="1990" />
        </Facet>
        <Facet Name="Sex">
          <String Value="males" />
        </Facet>
        <Facet Name="Age">
          <Number Value="20" />
        </Facet>
      </Facets>
    </Item>
    <Item Id="681" Img="#681" Name="male" Href="index.html">
      <Facets>
        <Facet Name="Country">
          <String Value="Zambia" />
        </Facet>
        <Facet Name="Year">
          <Number Value="1990" />
        </Facet>
        <Facet Name="Sex">
          <String Value="males" />
        </Facet>
        <Facet Name="Age">
          <Number Value="25" />
        </Facet>
      </Facets>
    </Item>
    <Item Id="682" Img="#682" Name="male" Href="index.html">
      <Facets>
        <Facet Name="Country">
          <String Value="Zambia" />
        </Facet>
        <Facet Name="Year">
          <Number Value="1990" />
        </Facet>
        <Facet Name="Sex">
          <String Value="males" />
        </Facet>
        <Facet Name="Age">
          <Number Value="30" />
        </Facet>
      </Facets>
    </Item>
    <Item Id="683" Img="#683" Name="male" Href="index.html">
      <Facets>
        <Facet Name="Country">
          <String Value="Yemen" />
        </Facet>
        <Facet Name="Year">
          <Number Value="1990" />
        </Facet>
        <Facet Name="Sex">
          <String Value="males" />
        </Facet>
        <Facet Name="Age">
          <Number Value="25" />
        </Facet>
      </Facets>
    </Item>
    <Item Id="684" Img="#684" Name="male" Href="index.html">
      <Facets>
        <Facet Name="Country">
          <String Value="Yemen" />
        </Facet>
        <Facet Name="Year">
          <Number Value="1990" />
        </Facet>
        <Facet Name="Sex">
          <String Value="males" />
        </Facet>
        <Facet Name="Age">
          <Number Value="30" />
        </Facet>
      </Facets>
    </Item>
    <Item Id="685" Img="#685" Name="male" Href="index.html">
      <Facets>
        <Facet Name="Country">
          <String Value="Yemen" />
        </Facet>
        <Facet Name="Year">
          <Number Value="1990" />
        </Facet>
        <Facet Name="Sex">
          <String Value="males" />
        </Facet>
        <Facet Name="Age">
          <Number Value="35" />
        </Facet>
      </Facets>
    </Item>
    <Item Id="686" Img="#686" Name="male" Href="index.html">
      <Facets>
        <Facet Name="Country">
          <String Value="Yemen" />
        </Facet>
        <Facet Name="Year">
          <Number Value="1990" />
        </Facet>
        <Facet Name="Sex">
          <String Value="males" />
        </Facet>
        <Facet Name="Age">
          <Number Value="40" />
        </Facet>
      </Facets>
    </Item>
    <Item Id="687" Img="#687" Name="male" Href="index.html">
      <Facets>
        <Facet Name="Country">
          <String Value="Yemen" />
        </Facet>
        <Facet Name="Year">
          <Number Value="1990" />
        </Facet>
        <Facet Name="Sex">
          <String Value="males" />
        </Facet>
        <Facet Name="Age">
          <Number Value="45" />
        </Facet>
      </Facets>
    </Item>
    <Item Id="688" Img="#688" Name="male" Href="index.html">
      <Facets>
        <Facet Name="Country">
          <String Value="Yemen" />
        </Facet>
        <Facet Name="Year">
          <Number Value="1990" />
        </Facet>
        <Facet Name="Sex">
          <String Value="males" />
        </Facet>
        <Facet Name="Age">
          <Number Value="50" />
        </Facet>
      </Facets>
    </Item>
    <Item Id="689" Img="#689" Name="male" Href="index.html">
      <Facets>
        <Facet Name="Country">
          <String Value="Yemen" />
        </Facet>
        <Facet Name="Year">
          <Number Value="1990" />
        </Facet>
        <Facet Name="Sex">
          <String Value="males" />
        </Facet>
        <Facet Name="Age">
          <Number Value="55" />
        </Facet>
      </Facets>
    </Item>
    <Item Id="690" Img="#690" Name="male" Href="index.html">
      <Facets>
        <Facet Name="Country">
          <String Value="Yemen" />
        </Facet>
        <Facet Name="Year">
          <Number Value="1990" />
        </Facet>
        <Facet Name="Sex">
          <String Value="males" />
        </Facet>
        <Facet Name="Age">
          <Number Value="60" />
        </Facet>
      </Facets>
    </Item>
    <Item Id="691" Img="#691" Name="male" Href="index.html">
      <Facets>
        <Facet Name="Country">
          <String Value="Yemen" />
        </Facet>
        <Facet Name="Year">
          <Number Value="1990" />
        </Facet>
        <Facet Name="Sex">
          <String Value="males" />
        </Facet>
        <Facet Name="Age">
          <Number Value="65" />
        </Facet>
      </Facets>
    </Item>
    <Item Id="692" Img="#692" Name="male" Href="index.html">
      <Facets>
        <Facet Name="Country">
          <String Value="Venezuela" />
        </Facet>
        <Facet Name="Year">
          <Number Value="1990" />
        </Facet>
        <Facet Name="Sex">
          <String Value="males" />
        </Facet>
        <Facet Name="Age">
          <Number Value="65" />
        </Facet>
      </Facets>
    </Item>
    <Item Id="693" Img="#693" Name="male" Href="index.html">
      <Facets>
        <Facet Name="Country">
          <String Value="Venezuela" />
        </Facet>
        <Facet Name="Year">
          <Number Value="1990" />
        </Facet>
        <Facet Name="Sex">
          <String Value="males" />
        </Facet>
        <Facet Name="Age">
          <Number Value="70" />
        </Facet>
      </Facets>
    </Item>
    <Item Id="694" Img="#694" Name="male" Href="index.html">
      <Facets>
        <Facet Name="Country">
          <String Value="Venezuela" />
        </Facet>
        <Facet Name="Year">
          <Number Value="1990" />
        </Facet>
        <Facet Name="Sex">
          <String Value="males" />
        </Facet>
        <Facet Name="Age">
          <Number Value="75" />
        </Facet>
      </Facets>
    </Item>
    <Item Id="695" Img="#695" Name="male" Href="index.html">
      <Facets>
        <Facet Name="Country">
          <String Value="Venezuela" />
        </Facet>
        <Facet Name="Year">
          <Number Value="1990" />
        </Facet>
        <Facet Name="Sex">
          <String Value="males" />
        </Facet>
        <Facet Name="Age">
          <Number Value="80" />
        </Facet>
      </Facets>
    </Item>
    <Item Id="696" Img="#696" Name="male" Href="index.html">
      <Facets>
        <Facet Name="Country">
          <String Value="Venezuela" />
        </Facet>
        <Facet Name="Year">
          <Number Value="1990" />
        </Facet>
        <Facet Name="Sex">
          <String Value="males" />
        </Facet>
        <Facet Name="Age">
          <Number Value="85" />
        </Facet>
      </Facets>
    </Item>
    <Item Id="697" Img="#697" Name="male" Href="index.html">
      <Facets>
        <Facet Name="Country">
          <String Value="Venezuela" />
        </Facet>
        <Facet Name="Year">
          <Number Value="1990" />
        </Facet>
        <Facet Name="Sex">
          <String Value="males" />
        </Facet>
        <Facet Name="Age">
          <Number Value="90" />
        </Facet>
      </Facets>
    </Item>
    <Item Id="698" Img="#698" Name="male" Href="index.html">
      <Facets>
        <Facet Name="Country">
          <String Value="Venezuela" />
        </Facet>
        <Facet Name="Year">
          <Number Value="1990" />
        </Facet>
        <Facet Name="Sex">
          <String Value="males" />
        </Facet>
        <Facet Name="Age">
          <Number Value="95" />
        </Facet>
      </Facets>
    </Item>
    <Item Id="699" Img="#699" Name="male" Href="index.html">
      <Facets>
        <Facet Name="Country">
          <String Value="Venezuela" />
        </Facet>
        <Facet Name="Year">
          <Number Value="1990" />
        </Facet>
        <Facet Name="Sex">
          <String Value="males" />
        </Facet>
        <Facet Name="Age">
          <Number Value="100" />
        </Facet>
      </Facets>
    </Item>
    <Item Id="700" Img="#700" Name="male" Href="index.html">
      <Facets>
        <Facet Name="Country">
          <String Value="Uzbekistan" />
        </Facet>
        <Facet Name="Year">
          <Number Value="1990" />
        </Facet>
        <Facet Name="Sex">
          <String Value="males" />
        </Facet>
        <Facet Name="Age">
          <Number Value="55" />
        </Facet>
      </Facets>
    </Item>
    <Item Id="701" Img="#701" Name="male" Href="index.html">
      <Facets>
        <Facet Name="Country">
          <String Value="Uzbekistan" />
        </Facet>
        <Facet Name="Year">
          <Number Value="1990" />
        </Facet>
        <Facet Name="Sex">
          <String Value="males" />
        </Facet>
        <Facet Name="Age">
          <Number Value="60" />
        </Facet>
      </Facets>
    </Item>
    <Item Id="702" Img="#702" Name="male" Href="index.html">
      <Facets>
        <Facet Name="Country">
          <String Value="Uzbekistan" />
        </Facet>
        <Facet Name="Year">
          <Number Value="1990" />
        </Facet>
        <Facet Name="Sex">
          <String Value="males" />
        </Facet>
        <Facet Name="Age">
          <Number Value="65" />
        </Facet>
      </Facets>
    </Item>
    <Item Id="703" Img="#703" Name="male" Href="index.html">
      <Facets>
        <Facet Name="Country">
          <String Value="Uzbekistan" />
        </Facet>
        <Facet Name="Year">
          <Number Value="1990" />
        </Facet>
        <Facet Name="Sex">
          <String Value="males" />
        </Facet>
        <Facet Name="Age">
          <Number Value="70" />
        </Facet>
      </Facets>
    </Item>
    <Item Id="704" Img="#704" Name="male" Href="index.html">
      <Facets>
        <Facet Name="Country">
          <String Value="Uzbekistan" />
        </Facet>
        <Facet Name="Year">
          <Number Value="1990" />
        </Facet>
        <Facet Name="Sex">
          <String Value="males" />
        </Facet>
        <Facet Name="Age">
          <Number Value="75" />
        </Facet>
      </Facets>
    </Item>
    <Item Id="705" Img="#705" Name="male" Href="index.html">
      <Facets>
        <Facet Name="Country">
          <String Value="Nigeria" />
        </Facet>
        <Facet Name="Year">
          <Number Value="1990" />
        </Facet>
        <Facet Name="Sex">
          <String Value="males" />
        </Facet>
        <Facet Name="Age">
          <Number Value="30" />
        </Facet>
      </Facets>
    </Item>
    <Item Id="706" Img="#706" Name="male" Href="index.html">
      <Facets>
        <Facet Name="Country">
          <String Value="Nigeria" />
        </Facet>
        <Facet Name="Year">
          <Number Value="1990" />
        </Facet>
        <Facet Name="Sex">
          <String Value="males" />
        </Facet>
        <Facet Name="Age">
          <Number Value="35" />
        </Facet>
      </Facets>
    </Item>
    <Item Id="707" Img="#707" Name="male" Href="index.html">
      <Facets>
        <Facet Name="Country">
          <String Value="Nigeria" />
        </Facet>
        <Facet Name="Year">
          <Number Value="1990" />
        </Facet>
        <Facet Name="Sex">
          <String Value="males" />
        </Facet>
        <Facet Name="Age">
          <Number Value="40" />
        </Facet>
      </Facets>
    </Item>
    <Item Id="708" Img="#708" Name="male" Href="index.html">
      <Facets>
        <Facet Name="Country">
          <String Value="Nigeria" />
        </Facet>
        <Facet Name="Year">
          <Number Value="1990" />
        </Facet>
        <Facet Name="Sex">
          <String Value="males" />
        </Facet>
        <Facet Name="Age">
          <Number Value="45" />
        </Facet>
      </Facets>
    </Item>
    <Item Id="709" Img="#709" Name="male" Href="index.html">
      <Facets>
        <Facet Name="Country">
          <String Value="Nigeria" />
        </Facet>
        <Facet Name="Year">
          <Number Value="1990" />
        </Facet>
        <Facet Name="Sex">
          <String Value="males" />
        </Facet>
        <Facet Name="Age">
          <Number Value="50" />
        </Facet>
      </Facets>
    </Item>
    <Item Id="710" Img="#710" Name="male" Href="index.html">
      <Facets>
        <Facet Name="Country">
          <String Value="Nigeria" />
        </Facet>
        <Facet Name="Year">
          <Number Value="1990" />
        </Facet>
        <Facet Name="Sex">
          <String Value="males" />
        </Facet>
        <Facet Name="Age">
          <Number Value="55" />
        </Facet>
      </Facets>
    </Item>
    <Item Id="711" Img="#711" Name="male" Href="index.html">
      <Facets>
        <Facet Name="Country">
          <String Value="Nigeria" />
        </Facet>
        <Facet Name="Year">
          <Number Value="1990" />
        </Facet>
        <Facet Name="Sex">
          <String Value="males" />
        </Facet>
        <Facet Name="Age">
          <Number Value="60" />
        </Facet>
      </Facets>
    </Item>
    <Item Id="712" Img="#712" Name="male" Href="index.html">
      <Facets>
        <Facet Name="Country">
          <String Value="Nigeria" />
        </Facet>
        <Facet Name="Year">
          <Number Value="1990" />
        </Facet>
        <Facet Name="Sex">
          <String Value="males" />
        </Facet>
        <Facet Name="Age">
          <Number Value="65" />
        </Facet>
      </Facets>
    </Item>
    <Item Id="713" Img="#713" Name="male" Href="index.html">
      <Facets>
        <Facet Name="Country">
          <String Value="Nigeria" />
        </Facet>
        <Facet Name="Year">
          <Number Value="1990" />
        </Facet>
        <Facet Name="Sex">
          <String Value="males" />
        </Facet>
        <Facet Name="Age">
          <Number Value="70" />
        </Facet>
      </Facets>
    </Item>
    <Item Id="714" Img="#714" Name="male" Href="index.html">
      <Facets>
        <Facet Name="Country">
          <String Value="Nigeria" />
        </Facet>
        <Facet Name="Year">
          <Number Value="1990" />
        </Facet>
        <Facet Name="Sex">
          <String Value="males" />
        </Facet>
        <Facet Name="Age">
          <Number Value="75" />
        </Facet>
      </Facets>
    </Item>
    <Item Id="715" Img="#715" Name="male" Href="index.html">
      <Facets>
        <Facet Name="Country">
          <String Value="United Kingdom" />
        </Facet>
        <Facet Name="Year">
          <Number Value="1990" />
        </Facet>
        <Facet Name="Sex">
          <String Value="males" />
        </Facet>
        <Facet Name="Age">
          <Number Value="75" />
        </Facet>
      </Facets>
    </Item>
    <Item Id="716" Img="#716" Name="male" Href="index.html">
      <Facets>
        <Facet Name="Country">
          <String Value="United Kingdom" />
        </Facet>
        <Facet Name="Year">
          <Number Value="1990" />
        </Facet>
        <Facet Name="Sex">
          <String Value="males" />
        </Facet>
        <Facet Name="Age">
          <Number Value="80" />
        </Facet>
      </Facets>
    </Item>
    <Item Id="717" Img="#717" Name="male" Href="index.html">
      <Facets>
        <Facet Name="Country">
          <String Value="United Kingdom" />
        </Facet>
        <Facet Name="Year">
          <Number Value="1990" />
        </Facet>
        <Facet Name="Sex">
          <String Value="males" />
        </Facet>
        <Facet Name="Age">
          <Number Value="85" />
        </Facet>
      </Facets>
    </Item>
    <Item Id="718" Img="#718" Name="male" Href="index.html">
      <Facets>
        <Facet Name="Country">
          <String Value="United Kingdom" />
        </Facet>
        <Facet Name="Year">
          <Number Value="1990" />
        </Facet>
        <Facet Name="Sex">
          <String Value="males" />
        </Facet>
        <Facet Name="Age">
          <Number Value="90" />
        </Facet>
      </Facets>
    </Item>
    <Item Id="719" Img="#719" Name="male" Href="index.html">
      <Facets>
        <Facet Name="Country">
          <String Value="United Kingdom" />
        </Facet>
        <Facet Name="Year">
          <Number Value="1990" />
        </Facet>
        <Facet Name="Sex">
          <String Value="males" />
        </Facet>
        <Facet Name="Age">
          <Number Value="95" />
        </Facet>
      </Facets>
    </Item>
    <Item Id="720" Img="#720" Name="male" Href="index.html">
      <Facets>
        <Facet Name="Country">
          <String Value="United Kingdom" />
        </Facet>
        <Facet Name="Year">
          <Number Value="1990" />
        </Facet>
        <Facet Name="Sex">
          <String Value="males" />
        </Facet>
        <Facet Name="Age">
          <Number Value="100" />
        </Facet>
      </Facets>
    </Item>
    <Item Id="721" Img="#721" Name="male" Href="index.html">
      <Facets>
        <Facet Name="Country">
          <String Value="United Republic of Tanzania" />
        </Facet>
        <Facet Name="Year">
          <Number Value="1990" />
        </Facet>
        <Facet Name="Sex">
          <String Value="males" />
        </Facet>
        <Facet Name="Age">
          <Number Value="0" />
        </Facet>
      </Facets>
    </Item>
    <Item Id="722" Img="#722" Name="male" Href="index.html">
      <Facets>
        <Facet Name="Country">
          <String Value="United Republic of Tanzania" />
        </Facet>
        <Facet Name="Year">
          <Number Value="1990" />
        </Facet>
        <Facet Name="Sex">
          <String Value="males" />
        </Facet>
        <Facet Name="Age">
          <Number Value="1" />
        </Facet>
      </Facets>
    </Item>
    <Item Id="723" Img="#723" Name="male" Href="index.html">
      <Facets>
        <Facet Name="Country">
          <String Value="United Republic of Tanzania" />
        </Facet>
        <Facet Name="Year">
          <Number Value="1990" />
        </Facet>
        <Facet Name="Sex">
          <String Value="males" />
        </Facet>
        <Facet Name="Age">
          <Number Value="5" />
        </Facet>
      </Facets>
    </Item>
    <Item Id="724" Img="#724" Name="male" Href="index.html">
      <Facets>
        <Facet Name="Country">
          <String Value="United Republic of Tanzania" />
        </Facet>
        <Facet Name="Year">
          <Number Value="1990" />
        </Facet>
        <Facet Name="Sex">
          <String Value="males" />
        </Facet>
        <Facet Name="Age">
          <Number Value="10" />
        </Facet>
      </Facets>
    </Item>
    <Item Id="725" Img="#725" Name="male" Href="index.html">
      <Facets>
        <Facet Name="Country">
          <String Value="United Republic of Tanzania" />
        </Facet>
        <Facet Name="Year">
          <Number Value="1990" />
        </Facet>
        <Facet Name="Sex">
          <String Value="males" />
        </Facet>
        <Facet Name="Age">
          <Number Value="15" />
        </Facet>
      </Facets>
    </Item>
    <Item Id="726" Img="#726" Name="male" Href="index.html">
      <Facets>
        <Facet Name="Country">
          <String Value="United Republic of Tanzania" />
        </Facet>
        <Facet Name="Year">
          <Number Value="1990" />
        </Facet>
        <Facet Name="Sex">
          <String Value="males" />
        </Facet>
        <Facet Name="Age">
          <Number Value="20" />
        </Facet>
      </Facets>
    </Item>
    <Item Id="727" Img="#727" Name="male" Href="index.html">
      <Facets>
        <Facet Name="Country">
          <String Value="United States of America" />
        </Facet>
        <Facet Name="Year">
          <Number Value="1990" />
        </Facet>
        <Facet Name="Sex">
          <String Value="males" />
        </Facet>
        <Facet Name="Age">
          <Number Value="70" />
        </Facet>
      </Facets>
    </Item>
    <Item Id="728" Img="#728" Name="male" Href="index.html">
      <Facets>
        <Facet Name="Country">
          <String Value="United States of America" />
        </Facet>
        <Facet Name="Year">
          <Number Value="1990" />
        </Facet>
        <Facet Name="Sex">
          <String Value="males" />
        </Facet>
        <Facet Name="Age">
          <Number Value="75" />
        </Facet>
      </Facets>
    </Item>
    <Item Id="729" Img="#729" Name="male" Href="index.html">
      <Facets>
        <Facet Name="Country">
          <String Value="United States of America" />
        </Facet>
        <Facet Name="Year">
          <Number Value="1990" />
        </Facet>
        <Facet Name="Sex">
          <String Value="males" />
        </Facet>
        <Facet Name="Age">
          <Number Value="80" />
        </Facet>
      </Facets>
    </Item>
    <Item Id="730" Img="#730" Name="male" Href="index.html">
      <Facets>
        <Facet Name="Country">
          <String Value="United States of America" />
        </Facet>
        <Facet Name="Year">
          <Number Value="1990" />
        </Facet>
        <Facet Name="Sex">
          <String Value="males" />
        </Facet>
        <Facet Name="Age">
          <Number Value="85" />
        </Facet>
      </Facets>
    </Item>
    <Item Id="731" Img="#731" Name="male" Href="index.html">
      <Facets>
        <Facet Name="Country">
          <String Value="United States of America" />
        </Facet>
        <Facet Name="Year">
          <Number Value="1990" />
        </Facet>
        <Facet Name="Sex">
          <String Value="males" />
        </Facet>
        <Facet Name="Age">
          <Number Value="90" />
        </Facet>
      </Facets>
    </Item>
    <Item Id="732" Img="#732" Name="male" Href="index.html">
      <Facets>
        <Facet Name="Country">
          <String Value="United States of America" />
        </Facet>
        <Facet Name="Year">
          <Number Value="1990" />
        </Facet>
        <Facet Name="Sex">
          <String Value="males" />
        </Facet>
        <Facet Name="Age">
          <Number Value="95" />
        </Facet>
      </Facets>
    </Item>
    <Item Id="733" Img="#733" Name="male" Href="index.html">
      <Facets>
        <Facet Name="Country">
          <String Value="United States of America" />
        </Facet>
        <Facet Name="Year">
          <Number Value="1990" />
        </Facet>
        <Facet Name="Sex">
          <String Value="males" />
        </Facet>
        <Facet Name="Age">
          <Number Value="100" />
        </Facet>
      </Facets>
    </Item>
    <Item Id="734" Img="#734" Name="male" Href="index.html">
      <Facets>
        <Facet Name="Country">
          <String Value="Uruguay" />
        </Facet>
        <Facet Name="Year">
          <Number Value="1990" />
        </Facet>
        <Facet Name="Sex">
          <String Value="males" />
        </Facet>
        <Facet Name="Age">
          <Number Value="0" />
        </Facet>
      </Facets>
    </Item>
    <Item Id="735" Img="#735" Name="male" Href="index.html">
      <Facets>
        <Facet Name="Country">
          <String Value="Uruguay" />
        </Facet>
        <Facet Name="Year">
          <Number Value="1990" />
        </Facet>
        <Facet Name="Sex">
          <String Value="males" />
        </Facet>
        <Facet Name="Age">
          <Number Value="1" />
        </Facet>
      </Facets>
    </Item>
    <Item Id="736" Img="#736" Name="male" Href="index.html">
      <Facets>
        <Facet Name="Country">
          <String Value="Uruguay" />
        </Facet>
        <Facet Name="Year">
          <Number Value="1990" />
        </Facet>
        <Facet Name="Sex">
          <String Value="males" />
        </Facet>
        <Facet Name="Age">
          <Number Value="5" />
        </Facet>
      </Facets>
    </Item>
    <Item Id="737" Img="#737" Name="male" Href="index.html">
      <Facets>
        <Facet Name="Country">
          <String Value="Uruguay" />
        </Facet>
        <Facet Name="Year">
          <Number Value="1990" />
        </Facet>
        <Facet Name="Sex">
          <String Value="males" />
        </Facet>
        <Facet Name="Age">
          <Number Value="10" />
        </Facet>
      </Facets>
    </Item>
    <Item Id="738" Img="#738" Name="male" Href="index.html">
      <Facets>
        <Facet Name="Country">
          <String Value="Uruguay" />
        </Facet>
        <Facet Name="Year">
          <Number Value="1990" />
        </Facet>
        <Facet Name="Sex">
          <String Value="males" />
        </Facet>
        <Facet Name="Age">
          <Number Value="15" />
        </Facet>
      </Facets>
    </Item>
    <Item Id="739" Img="#739" Name="male" Href="index.html">
      <Facets>
        <Facet Name="Country">
          <String Value="Uruguay" />
        </Facet>
        <Facet Name="Year">
          <Number Value="1990" />
        </Facet>
        <Facet Name="Sex">
          <String Value="males" />
        </Facet>
        <Facet Name="Age">
          <Number Value="20" />
        </Facet>
      </Facets>
    </Item>
    <Item Id="740" Img="#740" Name="male" Href="index.html">
      <Facets>
        <Facet Name="Country">
          <String Value="Uruguay" />
        </Facet>
        <Facet Name="Year">
          <Number Value="1990" />
        </Facet>
        <Facet Name="Sex">
          <String Value="males" />
        </Facet>
        <Facet Name="Age">
          <Number Value="25" />
        </Facet>
      </Facets>
    </Item>
    <Item Id="741" Img="#741" Name="male" Href="index.html">
      <Facets>
        <Facet Name="Country">
          <String Value="Uruguay" />
        </Facet>
        <Facet Name="Year">
          <Number Value="1990" />
        </Facet>
        <Facet Name="Sex">
          <String Value="males" />
        </Facet>
        <Facet Name="Age">
          <Number Value="30" />
        </Facet>
      </Facets>
    </Item>
    <Item Id="742" Img="#742" Name="male" Href="index.html">
      <Facets>
        <Facet Name="Country">
          <String Value="Uruguay" />
        </Facet>
        <Facet Name="Year">
          <Number Value="1990" />
        </Facet>
        <Facet Name="Sex">
          <String Value="males" />
        </Facet>
        <Facet Name="Age">
          <Number Value="35" />
        </Facet>
      </Facets>
    </Item>
    <Item Id="743" Img="#743" Name="male" Href="index.html">
      <Facets>
        <Facet Name="Country">
          <String Value="Uruguay" />
        </Facet>
        <Facet Name="Year">
          <Number Value="1990" />
        </Facet>
        <Facet Name="Sex">
          <String Value="males" />
        </Facet>
        <Facet Name="Age">
          <Number Value="40" />
        </Facet>
      </Facets>
    </Item>
    <Item Id="744" Img="#744" Name="male" Href="index.html">
      <Facets>
        <Facet Name="Country">
          <String Value="Uruguay" />
        </Facet>
        <Facet Name="Year">
          <Number Value="1990" />
        </Facet>
        <Facet Name="Sex">
          <String Value="males" />
        </Facet>
        <Facet Name="Age">
          <Number Value="45" />
        </Facet>
      </Facets>
    </Item>
    <Item Id="745" Img="#745" Name="male" Href="index.html">
      <Facets>
        <Facet Name="Country">
          <String Value="Uruguay" />
        </Facet>
        <Facet Name="Year">
          <Number Value="1990" />
        </Facet>
        <Facet Name="Sex">
          <String Value="males" />
        </Facet>
        <Facet Name="Age">
          <Number Value="50" />
        </Facet>
      </Facets>
    </Item>
    <Item Id="746" Img="#746" Name="male" Href="index.html">
      <Facets>
        <Facet Name="Country">
          <String Value="Uruguay" />
        </Facet>
        <Facet Name="Year">
          <Number Value="1990" />
        </Facet>
        <Facet Name="Sex">
          <String Value="males" />
        </Facet>
        <Facet Name="Age">
          <Number Value="55" />
        </Facet>
      </Facets>
    </Item>
    <Item Id="747" Img="#747" Name="male" Href="index.html">
      <Facets>
        <Facet Name="Country">
          <String Value="Barbados" />
        </Facet>
        <Facet Name="Year">
          <Number Value="2008" />
        </Facet>
        <Facet Name="Sex">
          <String Value="males" />
        </Facet>
        <Facet Name="Age">
          <Number Value="45" />
        </Facet>
      </Facets>
    </Item>
    <Item Id="748" Img="#748" Name="male" Href="index.html">
      <Facets>
        <Facet Name="Country">
          <String Value="Barbados" />
        </Facet>
        <Facet Name="Year">
          <Number Value="2008" />
        </Facet>
        <Facet Name="Sex">
          <String Value="males" />
        </Facet>
        <Facet Name="Age">
          <Number Value="50" />
        </Facet>
      </Facets>
    </Item>
    <Item Id="749" Img="#749" Name="male" Href="index.html">
      <Facets>
        <Facet Name="Country">
          <String Value="Barbados" />
        </Facet>
        <Facet Name="Year">
          <Number Value="2008" />
        </Facet>
        <Facet Name="Sex">
          <String Value="males" />
        </Facet>
        <Facet Name="Age">
          <Number Value="55" />
        </Facet>
      </Facets>
    </Item>
    <Item Id="750" Img="#750" Name="male" Href="index.html">
      <Facets>
        <Facet Name="Country">
          <String Value="Barbados" />
        </Facet>
        <Facet Name="Year">
          <Number Value="2008" />
        </Facet>
        <Facet Name="Sex">
          <String Value="males" />
        </Facet>
        <Facet Name="Age">
          <Number Value="60" />
        </Facet>
      </Facets>
    </Item>
    <Item Id="751" Img="#751" Name="male" Href="index.html">
      <Facets>
        <Facet Name="Country">
          <String Value="Barbados" />
        </Facet>
        <Facet Name="Year">
          <Number Value="2008" />
        </Facet>
        <Facet Name="Sex">
          <String Value="males" />
        </Facet>
        <Facet Name="Age">
          <Number Value="65" />
        </Facet>
      </Facets>
    </Item>
    <Item Id="752" Img="#752" Name="male" Href="index.html">
      <Facets>
        <Facet Name="Country">
          <String Value="Barbados" />
        </Facet>
        <Facet Name="Year">
          <Number Value="2008" />
        </Facet>
        <Facet Name="Sex">
          <String Value="males" />
        </Facet>
        <Facet Name="Age">
          <Number Value="70" />
        </Facet>
      </Facets>
    </Item>
    <Item Id="753" Img="#753" Name="male" Href="index.html">
      <Facets>
        <Facet Name="Country">
          <String Value="Barbados" />
        </Facet>
        <Facet Name="Year">
          <Number Value="2008" />
        </Facet>
        <Facet Name="Sex">
          <String Value="males" />
        </Facet>
        <Facet Name="Age">
          <Number Value="75" />
        </Facet>
      </Facets>
    </Item>
    <Item Id="754" Img="#754" Name="male" Href="index.html">
      <Facets>
        <Facet Name="Country">
          <String Value="Barbados" />
        </Facet>
        <Facet Name="Year">
          <Number Value="2008" />
        </Facet>
        <Facet Name="Sex">
          <String Value="males" />
        </Facet>
        <Facet Name="Age">
          <Number Value="80" />
        </Facet>
      </Facets>
    </Item>
    <Item Id="755" Img="#755" Name="male" Href="index.html">
      <Facets>
        <Facet Name="Country">
          <String Value="Barbados" />
        </Facet>
        <Facet Name="Year">
          <Number Value="2008" />
        </Facet>
        <Facet Name="Sex">
          <String Value="males" />
        </Facet>
        <Facet Name="Age">
          <Number Value="85" />
        </Facet>
      </Facets>
    </Item>
    <Item Id="756" Img="#756" Name="male" Href="index.html">
      <Facets>
        <Facet Name="Country">
          <String Value="Barbados" />
        </Facet>
        <Facet Name="Year">
          <Number Value="2008" />
        </Facet>
        <Facet Name="Sex">
          <String Value="males" />
        </Facet>
        <Facet Name="Age">
          <Number Value="90" />
        </Facet>
      </Facets>
    </Item>
    <Item Id="757" Img="#757" Name="male" Href="index.html">
      <Facets>
        <Facet Name="Country">
          <String Value="Barbados" />
        </Facet>
        <Facet Name="Year">
          <Number Value="2008" />
        </Facet>
        <Facet Name="Sex">
          <String Value="males" />
        </Facet>
        <Facet Name="Age">
          <Number Value="95" />
        </Facet>
      </Facets>
    </Item>
    <Item Id="758" Img="#758" Name="male" Href="index.html">
      <Facets>
        <Facet Name="Country">
          <String Value="Barbados" />
        </Facet>
        <Facet Name="Year">
          <Number Value="2008" />
        </Facet>
        <Facet Name="Sex">
          <String Value="males" />
        </Facet>
        <Facet Name="Age">
          <Number Value="100" />
        </Facet>
      </Facets>
    </Item>
    <Item Id="759" Img="#759" Name="male" Href="index.html">
      <Facets>
        <Facet Name="Country">
          <String Value="Belarus" />
        </Facet>
        <Facet Name="Year">
          <Number Value="2008" />
        </Facet>
        <Facet Name="Sex">
          <String Value="males" />
        </Facet>
        <Facet Name="Age">
          <Number Value="0" />
        </Facet>
      </Facets>
    </Item>
    <Item Id="760" Img="#760" Name="male" Href="index.html">
      <Facets>
        <Facet Name="Country">
          <String Value="Belarus" />
        </Facet>
        <Facet Name="Year">
          <Number Value="2008" />
        </Facet>
        <Facet Name="Sex">
          <String Value="males" />
        </Facet>
        <Facet Name="Age">
          <Number Value="1" />
        </Facet>
      </Facets>
    </Item>
    <Item Id="761" Img="#761" Name="male" Href="index.html">
      <Facets>
        <Facet Name="Country">
          <String Value="Belarus" />
        </Facet>
        <Facet Name="Year">
          <Number Value="2008" />
        </Facet>
        <Facet Name="Sex">
          <String Value="males" />
        </Facet>
        <Facet Name="Age">
          <Number Value="5" />
        </Facet>
      </Facets>
    </Item>
    <Item Id="762" Img="#762" Name="male" Href="index.html">
      <Facets>
        <Facet Name="Country">
          <String Value="Belarus" />
        </Facet>
        <Facet Name="Year">
          <Number Value="2008" />
        </Facet>
        <Facet Name="Sex">
          <String Value="males" />
        </Facet>
        <Facet Name="Age">
          <Number Value="10" />
        </Facet>
      </Facets>
    </Item>
    <Item Id="763" Img="#763" Name="male" Href="index.html">
      <Facets>
        <Facet Name="Country">
          <String Value="Belarus" />
        </Facet>
        <Facet Name="Year">
          <Number Value="2008" />
        </Facet>
        <Facet Name="Sex">
          <String Value="males" />
        </Facet>
        <Facet Name="Age">
          <Number Value="15" />
        </Facet>
      </Facets>
    </Item>
    <Item Id="764" Img="#764" Name="male" Href="index.html">
      <Facets>
        <Facet Name="Country">
          <String Value="Belarus" />
        </Facet>
        <Facet Name="Year">
          <Number Value="2008" />
        </Facet>
        <Facet Name="Sex">
          <String Value="males" />
        </Facet>
        <Facet Name="Age">
          <Number Value="20" />
        </Facet>
      </Facets>
    </Item>
    <Item Id="765" Img="#765" Name="male" Href="index.html">
      <Facets>
        <Facet Name="Country">
          <String Value="Belarus" />
        </Facet>
        <Facet Name="Year">
          <Number Value="2008" />
        </Facet>
        <Facet Name="Sex">
          <String Value="males" />
        </Facet>
        <Facet Name="Age">
          <Number Value="25" />
        </Facet>
      </Facets>
    </Item>
    <Item Id="766" Img="#766" Name="male" Href="index.html">
      <Facets>
        <Facet Name="Country">
          <String Value="Belarus" />
        </Facet>
        <Facet Name="Year">
          <Number Value="2008" />
        </Facet>
        <Facet Name="Sex">
          <String Value="males" />
        </Facet>
        <Facet Name="Age">
          <Number Value="30" />
        </Facet>
      </Facets>
    </Item>
    <Item Id="767" Img="#767" Name="male" Href="index.html">
      <Facets>
        <Facet Name="Country">
          <String Value="Belarus" />
        </Facet>
        <Facet Name="Year">
          <Number Value="2008" />
        </Facet>
        <Facet Name="Sex">
          <String Value="males" />
        </Facet>
        <Facet Name="Age">
          <Number Value="35" />
        </Facet>
      </Facets>
    </Item>
    <Item Id="768" Img="#768" Name="male" Href="index.html">
      <Facets>
        <Facet Name="Country">
          <String Value="Belarus" />
        </Facet>
        <Facet Name="Year">
          <Number Value="2008" />
        </Facet>
        <Facet Name="Sex">
          <String Value="males" />
        </Facet>
        <Facet Name="Age">
          <Number Value="40" />
        </Facet>
      </Facets>
    </Item>
    <Item Id="769" Img="#769" Name="male" Href="index.html">
      <Facets>
        <Facet Name="Country">
          <String Value="Belarus" />
        </Facet>
        <Facet Name="Year">
          <Number Value="2008" />
        </Facet>
        <Facet Name="Sex">
          <String Value="males" />
        </Facet>
        <Facet Name="Age">
          <Number Value="45" />
        </Facet>
      </Facets>
    </Item>
    <Item Id="770" Img="#770" Name="male" Href="index.html">
      <Facets>
        <Facet Name="Country">
          <String Value="Belgium" />
        </Facet>
        <Facet Name="Year">
          <Number Value="2008" />
        </Facet>
        <Facet Name="Sex">
          <String Value="males" />
        </Facet>
        <Facet Name="Age">
          <Number Value="70" />
        </Facet>
      </Facets>
    </Item>
    <Item Id="771" Img="#771" Name="male" Href="index.html">
      <Facets>
        <Facet Name="Country">
          <String Value="Belgium" />
        </Facet>
        <Facet Name="Year">
          <Number Value="2008" />
        </Facet>
        <Facet Name="Sex">
          <String Value="males" />
        </Facet>
        <Facet Name="Age">
          <Number Value="75" />
        </Facet>
      </Facets>
    </Item>
    <Item Id="772" Img="#772" Name="male" Href="index.html">
      <Facets>
        <Facet Name="Country">
          <String Value="Belgium" />
        </Facet>
        <Facet Name="Year">
          <Number Value="2008" />
        </Facet>
        <Facet Name="Sex">
          <String Value="males" />
        </Facet>
        <Facet Name="Age">
          <Number Value="80" />
        </Facet>
      </Facets>
    </Item>
    <Item Id="773" Img="#773" Name="male" Href="index.html">
      <Facets>
        <Facet Name="Country">
          <String Value="Belgium" />
        </Facet>
        <Facet Name="Year">
          <Number Value="2008" />
        </Facet>
        <Facet Name="Sex">
          <String Value="males" />
        </Facet>
        <Facet Name="Age">
          <Number Value="85" />
        </Facet>
      </Facets>
    </Item>
    <Item Id="774" Img="#774" Name="male" Href="index.html">
      <Facets>
        <Facet Name="Country">
          <String Value="Belgium" />
        </Facet>
        <Facet Name="Year">
          <Number Value="2008" />
        </Facet>
        <Facet Name="Sex">
          <String Value="males" />
        </Facet>
        <Facet Name="Age">
          <Number Value="90" />
        </Facet>
      </Facets>
    </Item>
    <Item Id="775" Img="#775" Name="male" Href="index.html">
      <Facets>
        <Facet Name="Country">
          <String Value="Belgium" />
        </Facet>
        <Facet Name="Year">
          <Number Value="2008" />
        </Facet>
        <Facet Name="Sex">
          <String Value="males" />
        </Facet>
        <Facet Name="Age">
          <Number Value="95" />
        </Facet>
      </Facets>
    </Item>
    <Item Id="776" Img="#776" Name="male" Href="index.html">
      <Facets>
        <Facet Name="Country">
          <String Value="Belgium" />
        </Facet>
        <Facet Name="Year">
          <Number Value="2008" />
        </Facet>
        <Facet Name="Sex">
          <String Value="males" />
        </Facet>
        <Facet Name="Age">
          <Number Value="100" />
        </Facet>
      </Facets>
    </Item>
    <Item Id="777" Img="#777" Name="male" Href="index.html">
      <Facets>
        <Facet Name="Country">
          <String Value="Belize" />
        </Facet>
        <Facet Name="Year">
          <Number Value="2008" />
        </Facet>
        <Facet Name="Sex">
          <String Value="males" />
        </Facet>
        <Facet Name="Age">
          <Number Value="60" />
        </Facet>
      </Facets>
    </Item>
    <Item Id="778" Img="#778" Name="male" Href="index.html">
      <Facets>
        <Facet Name="Country">
          <String Value="Belize" />
        </Facet>
        <Facet Name="Year">
          <Number Value="2008" />
        </Facet>
        <Facet Name="Sex">
          <String Value="males" />
        </Facet>
        <Facet Name="Age">
          <Number Value="65" />
        </Facet>
      </Facets>
    </Item>
    <Item Id="779" Img="#779" Name="male" Href="index.html">
      <Facets>
        <Facet Name="Country">
          <String Value="Belize" />
        </Facet>
        <Facet Name="Year">
          <Number Value="2008" />
        </Facet>
        <Facet Name="Sex">
          <String Value="males" />
        </Facet>
        <Facet Name="Age">
          <Number Value="70" />
        </Facet>
      </Facets>
    </Item>
    <Item Id="780" Img="#780" Name="male" Href="index.html">
      <Facets>
        <Facet Name="Country">
          <String Value="Belize" />
        </Facet>
        <Facet Name="Year">
          <Number Value="2008" />
        </Facet>
        <Facet Name="Sex">
          <String Value="males" />
        </Facet>
        <Facet Name="Age">
          <Number Value="75" />
        </Facet>
      </Facets>
    </Item>
    <Item Id="781" Img="#781" Name="male" Href="index.html">
      <Facets>
        <Facet Name="Country">
          <String Value="Belize" />
        </Facet>
        <Facet Name="Year">
          <Number Value="2008" />
        </Facet>
        <Facet Name="Sex">
          <String Value="males" />
        </Facet>
        <Facet Name="Age">
          <Number Value="80" />
        </Facet>
      </Facets>
    </Item>
    <Item Id="782" Img="#782" Name="male" Href="index.html">
      <Facets>
        <Facet Name="Country">
          <String Value="Belize" />
        </Facet>
        <Facet Name="Year">
          <Number Value="2008" />
        </Facet>
        <Facet Name="Sex">
          <String Value="males" />
        </Facet>
        <Facet Name="Age">
          <Number Value="85" />
        </Facet>
      </Facets>
    </Item>
    <Item Id="783" Img="#783" Name="male" Href="index.html">
      <Facets>
        <Facet Name="Country">
          <String Value="Belize" />
        </Facet>
        <Facet Name="Year">
          <Number Value="2008" />
        </Facet>
        <Facet Name="Sex">
          <String Value="males" />
        </Facet>
        <Facet Name="Age">
          <Number Value="90" />
        </Facet>
      </Facets>
    </Item>
    <Item Id="784" Img="#784" Name="male" Href="index.html">
      <Facets>
        <Facet Name="Country">
          <String Value="Belize" />
        </Facet>
        <Facet Name="Year">
          <Number Value="2008" />
        </Facet>
        <Facet Name="Sex">
          <String Value="males" />
        </Facet>
        <Facet Name="Age">
          <Number Value="95" />
        </Facet>
      </Facets>
    </Item>
    <Item Id="785" Img="#785" Name="male" Href="index.html">
      <Facets>
        <Facet Name="Country">
          <String Value="Belize" />
        </Facet>
        <Facet Name="Year">
          <Number Value="2008" />
        </Facet>
        <Facet Name="Sex">
          <String Value="males" />
        </Facet>
        <Facet Name="Age">
          <Number Value="100" />
        </Facet>
      </Facets>
    </Item>
    <Item Id="786" Img="#786" Name="male" Href="index.html">
      <Facets>
        <Facet Name="Country">
          <String Value="Benin" />
        </Facet>
        <Facet Name="Year">
          <Number Value="2008" />
        </Facet>
        <Facet Name="Sex">
          <String Value="males" />
        </Facet>
        <Facet Name="Age">
          <Number Value="0" />
        </Facet>
      </Facets>
    </Item>
    <Item Id="787" Img="#787" Name="male" Href="index.html">
      <Facets>
        <Facet Name="Country">
          <String Value="Benin" />
        </Facet>
        <Facet Name="Year">
          <Number Value="2008" />
        </Facet>
        <Facet Name="Sex">
          <String Value="males" />
        </Facet>
        <Facet Name="Age">
          <Number Value="1" />
        </Facet>
      </Facets>
    </Item>
    <Item Id="788" Img="#788" Name="male" Href="index.html">
      <Facets>
        <Facet Name="Country">
          <String Value="Benin" />
        </Facet>
        <Facet Name="Year">
          <Number Value="2008" />
        </Facet>
        <Facet Name="Sex">
          <String Value="males" />
        </Facet>
        <Facet Name="Age">
          <Number Value="5" />
        </Facet>
      </Facets>
    </Item>
    <Item Id="789" Img="#789" Name="male" Href="index.html">
      <Facets>
        <Facet Name="Country">
          <String Value="Benin" />
        </Facet>
        <Facet Name="Year">
          <Number Value="2008" />
        </Facet>
        <Facet Name="Sex">
          <String Value="males" />
        </Facet>
        <Facet Name="Age">
          <Number Value="10" />
        </Facet>
      </Facets>
    </Item>
    <Item Id="790" Img="#790" Name="male" Href="index.html">
      <Facets>
        <Facet Name="Country">
          <String Value="Benin" />
        </Facet>
        <Facet Name="Year">
          <Number Value="2008" />
        </Facet>
        <Facet Name="Sex">
          <String Value="males" />
        </Facet>
        <Facet Name="Age">
          <Number Value="15" />
        </Facet>
      </Facets>
    </Item>
    <Item Id="791" Img="#791" Name="male" Href="index.html">
      <Facets>
        <Facet Name="Country">
          <String Value="Benin" />
        </Facet>
        <Facet Name="Year">
          <Number Value="2008" />
        </Facet>
        <Facet Name="Sex">
          <String Value="males" />
        </Facet>
        <Facet Name="Age">
          <Number Value="20" />
        </Facet>
      </Facets>
    </Item>
    <Item Id="792" Img="#792" Name="male" Href="index.html">
      <Facets>
        <Facet Name="Country">
          <String Value="Benin" />
        </Facet>
        <Facet Name="Year">
          <Number Value="2008" />
        </Facet>
        <Facet Name="Sex">
          <String Value="males" />
        </Facet>
        <Facet Name="Age">
          <Number Value="25" />
        </Facet>
      </Facets>
    </Item>
    <Item Id="793" Img="#793" Name="male" Href="index.html">
      <Facets>
        <Facet Name="Country">
          <String Value="Benin" />
        </Facet>
        <Facet Name="Year">
          <Number Value="2008" />
        </Facet>
        <Facet Name="Sex">
          <String Value="males" />
        </Facet>
        <Facet Name="Age">
          <Number Value="30" />
        </Facet>
      </Facets>
    </Item>
    <Item Id="794" Img="#794" Name="male" Href="index.html">
      <Facets>
        <Facet Name="Country">
          <String Value="Benin" />
        </Facet>
        <Facet Name="Year">
          <Number Value="2008" />
        </Facet>
        <Facet Name="Sex">
          <String Value="males" />
        </Facet>
        <Facet Name="Age">
          <Number Value="35" />
        </Facet>
      </Facets>
    </Item>
    <Item Id="795" Img="#795" Name="male" Href="index.html">
      <Facets>
        <Facet Name="Country">
          <String Value="Benin" />
        </Facet>
        <Facet Name="Year">
          <Number Value="2008" />
        </Facet>
        <Facet Name="Sex">
          <String Value="males" />
        </Facet>
        <Facet Name="Age">
          <Number Value="40" />
        </Facet>
      </Facets>
    </Item>
    <Item Id="796" Img="#796" Name="male" Href="index.html">
      <Facets>
        <Facet Name="Country">
          <String Value="Bhutan" />
        </Facet>
        <Facet Name="Year">
          <Number Value="2008" />
        </Facet>
        <Facet Name="Sex">
          <String Value="males" />
        </Facet>
        <Facet Name="Age">
          <Number Value="0" />
        </Facet>
      </Facets>
    </Item>
    <Item Id="797" Img="#797" Name="male" Href="index.html">
      <Facets>
        <Facet Name="Country">
          <String Value="Bhutan" />
        </Facet>
        <Facet Name="Year">
          <Number Value="2008" />
        </Facet>
        <Facet Name="Sex">
          <String Value="males" />
        </Facet>
        <Facet Name="Age">
          <Number Value="1" />
        </Facet>
      </Facets>
    </Item>
    <Item Id="798" Img="#798" Name="male" Href="index.html">
      <Facets>
        <Facet Name="Country">
          <String Value="Bhutan" />
        </Facet>
        <Facet Name="Year">
          <Number Value="2008" />
        </Facet>
        <Facet Name="Sex">
          <String Value="males" />
        </Facet>
        <Facet Name="Age">
          <Number Value="5" />
        </Facet>
      </Facets>
    </Item>
    <Item Id="799" Img="#799" Name="male" Href="index.html">
      <Facets>
        <Facet Name="Country">
          <String Value="Bhutan" />
        </Facet>
        <Facet Name="Year">
          <Number Value="2008" />
        </Facet>
        <Facet Name="Sex">
          <String Value="males" />
        </Facet>
        <Facet Name="Age">
          <Number Value="10" />
        </Facet>
      </Facets>
    </Item>
    <Item Id="800" Img="#800" Name="male" Href="index.html">
      <Facets>
        <Facet Name="Country">
          <String Value="Bhutan" />
        </Facet>
        <Facet Name="Year">
          <Number Value="2008" />
        </Facet>
        <Facet Name="Sex">
          <String Value="males" />
        </Facet>
        <Facet Name="Age">
          <Number Value="15" />
        </Facet>
      </Facets>
    </Item>
    <Item Id="801" Img="#801" Name="male" Href="index.html">
      <Facets>
        <Facet Name="Country">
          <String Value="Bhutan" />
        </Facet>
        <Facet Name="Year">
          <Number Value="2008" />
        </Facet>
        <Facet Name="Sex">
          <String Value="males" />
        </Facet>
        <Facet Name="Age">
          <Number Value="20" />
        </Facet>
      </Facets>
    </Item>
    <Item Id="802" Img="#802" Name="male" Href="index.html">
      <Facets>
        <Facet Name="Country">
          <String Value="Bhutan" />
        </Facet>
        <Facet Name="Year">
          <Number Value="2008" />
        </Facet>
        <Facet Name="Sex">
          <String Value="males" />
        </Facet>
        <Facet Name="Age">
          <Number Value="25" />
        </Facet>
      </Facets>
    </Item>
    <Item Id="803" Img="#803" Name="male" Href="index.html">
      <Facets>
        <Facet Name="Country">
          <String Value="Bhutan" />
        </Facet>
        <Facet Name="Year">
          <Number Value="2008" />
        </Facet>
        <Facet Name="Sex">
          <String Value="males" />
        </Facet>
        <Facet Name="Age">
          <Number Value="30" />
        </Facet>
      </Facets>
    </Item>
    <Item Id="804" Img="#804" Name="male" Href="index.html">
      <Facets>
        <Facet Name="Country">
          <String Value="Bhutan" />
        </Facet>
        <Facet Name="Year">
          <Number Value="2008" />
        </Facet>
        <Facet Name="Sex">
          <String Value="males" />
        </Facet>
        <Facet Name="Age">
          <Number Value="35" />
        </Facet>
      </Facets>
    </Item>
    <Item Id="805" Img="#805" Name="male" Href="index.html">
      <Facets>
        <Facet Name="Country">
          <String Value="Bhutan" />
        </Facet>
        <Facet Name="Year">
          <Number Value="2008" />
        </Facet>
        <Facet Name="Sex">
          <String Value="males" />
        </Facet>
        <Facet Name="Age">
          <Number Value="40" />
        </Facet>
      </Facets>
    </Item>
    <Item Id="806" Img="#806" Name="male" Href="index.html">
      <Facets>
        <Facet Name="Country">
          <String Value="Bhutan" />
        </Facet>
        <Facet Name="Year">
          <Number Value="2008" />
        </Facet>
        <Facet Name="Sex">
          <String Value="males" />
        </Facet>
        <Facet Name="Age">
          <Number Value="45" />
        </Facet>
      </Facets>
    </Item>
    <Item Id="807" Img="#807" Name="male" Href="index.html">
      <Facets>
        <Facet Name="Country">
          <String Value="Bhutan" />
        </Facet>
        <Facet Name="Year">
          <Number Value="2008" />
        </Facet>
        <Facet Name="Sex">
          <String Value="males" />
        </Facet>
        <Facet Name="Age">
          <Number Value="50" />
        </Facet>
      </Facets>
    </Item>
    <Item Id="808" Img="#808" Name="male" Href="index.html">
      <Facets>
        <Facet Name="Country">
          <String Value="Bhutan" />
        </Facet>
        <Facet Name="Year">
          <Number Value="2008" />
        </Facet>
        <Facet Name="Sex">
          <String Value="males" />
        </Facet>
        <Facet Name="Age">
          <Number Value="55" />
        </Facet>
      </Facets>
    </Item>
    <Item Id="809" Img="#809" Name="male" Href="index.html">
      <Facets>
        <Facet Name="Country">
          <String Value="Bhutan" />
        </Facet>
        <Facet Name="Year">
          <Number Value="2008" />
        </Facet>
        <Facet Name="Sex">
          <String Value="males" />
        </Facet>
        <Facet Name="Age">
          <Number Value="60" />
        </Facet>
      </Facets>
    </Item>
    <Item Id="810" Img="#810" Name="male" Href="index.html">
      <Facets>
        <Facet Name="Country">
          <String Value="Bhutan" />
        </Facet>
        <Facet Name="Year">
          <Number Value="2008" />
        </Facet>
        <Facet Name="Sex">
          <String Value="males" />
        </Facet>
        <Facet Name="Age">
          <Number Value="65" />
        </Facet>
      </Facets>
    </Item>
    <Item Id="811" Img="#811" Name="male" Href="index.html">
      <Facets>
        <Facet Name="Country">
          <String Value="Cameroon" />
        </Facet>
        <Facet Name="Year">
          <Number Value="2008" />
        </Facet>
        <Facet Name="Sex">
          <String Value="males" />
        </Facet>
        <Facet Name="Age">
          <Number Value="0" />
        </Facet>
      </Facets>
    </Item>
    <Item Id="812" Img="#812" Name="male" Href="index.html">
      <Facets>
        <Facet Name="Country">
          <String Value="Cameroon" />
        </Facet>
        <Facet Name="Year">
          <Number Value="2008" />
        </Facet>
        <Facet Name="Sex">
          <String Value="males" />
        </Facet>
        <Facet Name="Age">
          <Number Value="1" />
        </Facet>
      </Facets>
    </Item>
    <Item Id="813" Img="#813" Name="male" Href="index.html">
      <Facets>
        <Facet Name="Country">
          <String Value="Cameroon" />
        </Facet>
        <Facet Name="Year">
          <Number Value="2008" />
        </Facet>
        <Facet Name="Sex">
          <String Value="males" />
        </Facet>
        <Facet Name="Age">
          <Number Value="5" />
        </Facet>
      </Facets>
    </Item>
    <Item Id="814" Img="#814" Name="male" Href="index.html">
      <Facets>
        <Facet Name="Country">
          <String Value="Cameroon" />
        </Facet>
        <Facet Name="Year">
          <Number Value="2008" />
        </Facet>
        <Facet Name="Sex">
          <String Value="males" />
        </Facet>
        <Facet Name="Age">
          <Number Value="10" />
        </Facet>
      </Facets>
    </Item>
    <Item Id="815" Img="#815" Name="male" Href="index.html">
      <Facets>
        <Facet Name="Country">
          <String Value="Cameroon" />
        </Facet>
        <Facet Name="Year">
          <Number Value="2008" />
        </Facet>
        <Facet Name="Sex">
          <String Value="males" />
        </Facet>
        <Facet Name="Age">
          <Number Value="15" />
        </Facet>
      </Facets>
    </Item>
    <Item Id="816" Img="#816" Name="male" Href="index.html">
      <Facets>
        <Facet Name="Country">
          <String Value="Cameroon" />
        </Facet>
        <Facet Name="Year">
          <Number Value="2008" />
        </Facet>
        <Facet Name="Sex">
          <String Value="males" />
        </Facet>
        <Facet Name="Age">
          <Number Value="20" />
        </Facet>
      </Facets>
    </Item>
    <Item Id="817" Img="#817" Name="male" Href="index.html">
      <Facets>
        <Facet Name="Country">
          <String Value="Cameroon" />
        </Facet>
        <Facet Name="Year">
          <Number Value="2008" />
        </Facet>
        <Facet Name="Sex">
          <String Value="males" />
        </Facet>
        <Facet Name="Age">
          <Number Value="25" />
        </Facet>
      </Facets>
    </Item>
    <Item Id="818" Img="#818" Name="male" Href="index.html">
      <Facets>
        <Facet Name="Country">
          <String Value="Cameroon" />
        </Facet>
        <Facet Name="Year">
          <Number Value="2008" />
        </Facet>
        <Facet Name="Sex">
          <String Value="males" />
        </Facet>
        <Facet Name="Age">
          <Number Value="30" />
        </Facet>
      </Facets>
    </Item>
    <Item Id="819" Img="#819" Name="male" Href="index.html">
      <Facets>
        <Facet Name="Country">
          <String Value="Cameroon" />
        </Facet>
        <Facet Name="Year">
          <Number Value="2008" />
        </Facet>
        <Facet Name="Sex">
          <String Value="males" />
        </Facet>
        <Facet Name="Age">
          <Number Value="35" />
        </Facet>
      </Facets>
    </Item>
    <Item Id="820" Img="#820" Name="male" Href="index.html">
      <Facets>
        <Facet Name="Country">
          <String Value="Cameroon" />
        </Facet>
        <Facet Name="Year">
          <Number Value="2008" />
        </Facet>
        <Facet Name="Sex">
          <String Value="males" />
        </Facet>
        <Facet Name="Age">
          <Number Value="40" />
        </Facet>
      </Facets>
    </Item>
    <Item Id="821" Img="#821" Name="male" Href="index.html">
      <Facets>
        <Facet Name="Country">
          <String Value="Cameroon" />
        </Facet>
        <Facet Name="Year">
          <Number Value="2008" />
        </Facet>
        <Facet Name="Sex">
          <String Value="males" />
        </Facet>
        <Facet Name="Age">
          <Number Value="45" />
        </Facet>
      </Facets>
    </Item>
    <Item Id="822" Img="#822" Name="male" Href="index.html">
      <Facets>
        <Facet Name="Country">
          <String Value="Cameroon" />
        </Facet>
        <Facet Name="Year">
          <Number Value="2008" />
        </Facet>
        <Facet Name="Sex">
          <String Value="males" />
        </Facet>
        <Facet Name="Age">
          <Number Value="50" />
        </Facet>
      </Facets>
    </Item>
    <Item Id="823" Img="#823" Name="male" Href="index.html">
      <Facets>
        <Facet Name="Country">
          <String Value="Cameroon" />
        </Facet>
        <Facet Name="Year">
          <Number Value="2008" />
        </Facet>
        <Facet Name="Sex">
          <String Value="males" />
        </Facet>
        <Facet Name="Age">
          <Number Value="55" />
        </Facet>
      </Facets>
    </Item>
    <Item Id="824" Img="#824" Name="male" Href="index.html">
      <Facets>
        <Facet Name="Country">
          <String Value="Cameroon" />
        </Facet>
        <Facet Name="Year">
          <Number Value="2008" />
        </Facet>
        <Facet Name="Sex">
          <String Value="males" />
        </Facet>
        <Facet Name="Age">
          <Number Value="60" />
        </Facet>
      </Facets>
    </Item>
    <Item Id="825" Img="#825" Name="male" Href="index.html">
      <Facets>
        <Facet Name="Country">
          <String Value="Canada" />
        </Facet>
        <Facet Name="Year">
          <Number Value="2008" />
        </Facet>
        <Facet Name="Sex">
          <String Value="males" />
        </Facet>
        <Facet Name="Age">
          <Number Value="50" />
        </Facet>
      </Facets>
    </Item>
    <Item Id="826" Img="#826" Name="male" Href="index.html">
      <Facets>
        <Facet Name="Country">
          <String Value="Canada" />
        </Facet>
        <Facet Name="Year">
          <Number Value="2008" />
        </Facet>
        <Facet Name="Sex">
          <String Value="males" />
        </Facet>
        <Facet Name="Age">
          <Number Value="55" />
        </Facet>
      </Facets>
    </Item>
    <Item Id="827" Img="#827" Name="male" Href="index.html">
      <Facets>
        <Facet Name="Country">
          <String Value="Canada" />
        </Facet>
        <Facet Name="Year">
          <Number Value="2008" />
        </Facet>
        <Facet Name="Sex">
          <String Value="males" />
        </Facet>
        <Facet Name="Age">
          <Number Value="60" />
        </Facet>
      </Facets>
    </Item>
    <Item Id="828" Img="#828" Name="male" Href="index.html">
      <Facets>
        <Facet Name="Country">
          <String Value="Canada" />
        </Facet>
        <Facet Name="Year">
          <Number Value="2008" />
        </Facet>
        <Facet Name="Sex">
          <String Value="males" />
        </Facet>
        <Facet Name="Age">
          <Number Value="65" />
        </Facet>
      </Facets>
    </Item>
    <Item Id="829" Img="#829" Name="male" Href="index.html">
      <Facets>
        <Facet Name="Country">
          <String Value="Canada" />
        </Facet>
        <Facet Name="Year">
          <Number Value="2008" />
        </Facet>
        <Facet Name="Sex">
          <String Value="males" />
        </Facet>
        <Facet Name="Age">
          <Number Value="70" />
        </Facet>
      </Facets>
    </Item>
    <Item Id="830" Img="#830" Name="male" Href="index.html">
      <Facets>
        <Facet Name="Country">
          <String Value="Canada" />
        </Facet>
        <Facet Name="Year">
          <Number Value="2008" />
        </Facet>
        <Facet Name="Sex">
          <String Value="males" />
        </Facet>
        <Facet Name="Age">
          <Number Value="75" />
        </Facet>
      </Facets>
    </Item>
    <Item Id="831" Img="#831" Name="male" Href="index.html">
      <Facets>
        <Facet Name="Country">
          <String Value="Canada" />
        </Facet>
        <Facet Name="Year">
          <Number Value="2008" />
        </Facet>
        <Facet Name="Sex">
          <String Value="males" />
        </Facet>
        <Facet Name="Age">
          <Number Value="80" />
        </Facet>
      </Facets>
    </Item>
    <Item Id="832" Img="#832" Name="male" Href="index.html">
      <Facets>
        <Facet Name="Country">
          <String Value="Canada" />
        </Facet>
        <Facet Name="Year">
          <Number Value="2008" />
        </Facet>
        <Facet Name="Sex">
          <String Value="males" />
        </Facet>
        <Facet Name="Age">
          <Number Value="85" />
        </Facet>
      </Facets>
    </Item>
    <Item Id="833" Img="#833" Name="male" Href="index.html">
      <Facets>
        <Facet Name="Country">
          <String Value="Canada" />
        </Facet>
        <Facet Name="Year">
          <Number Value="2008" />
        </Facet>
        <Facet Name="Sex">
          <String Value="males" />
        </Facet>
        <Facet Name="Age">
          <Number Value="90" />
        </Facet>
      </Facets>
    </Item>
    <Item Id="834" Img="#834" Name="male" Href="index.html">
      <Facets>
        <Facet Name="Country">
          <String Value="Canada" />
        </Facet>
        <Facet Name="Year">
          <Number Value="2008" />
        </Facet>
        <Facet Name="Sex">
          <String Value="males" />
        </Facet>
        <Facet Name="Age">
          <Number Value="95" />
        </Facet>
      </Facets>
    </Item>
    <Item Id="835" Img="#835" Name="male" Href="index.html">
      <Facets>
        <Facet Name="Country">
          <String Value="Canada" />
        </Facet>
        <Facet Name="Year">
          <Number Value="2008" />
        </Facet>
        <Facet Name="Sex">
          <String Value="males" />
        </Facet>
        <Facet Name="Age">
          <Number Value="100" />
        </Facet>
      </Facets>
    </Item>
    <Item Id="836" Img="#836" Name="male" Href="index.html">
      <Facets>
        <Facet Name="Country">
          <String Value="Cape Verde" />
        </Facet>
        <Facet Name="Year">
          <Number Value="2008" />
        </Facet>
        <Facet Name="Sex">
          <String Value="males" />
        </Facet>
        <Facet Name="Age">
          <Number Value="0" />
        </Facet>
      </Facets>
    </Item>
    <Item Id="837" Img="#837" Name="male" Href="index.html">
      <Facets>
        <Facet Name="Country">
          <String Value="Cape Verde" />
        </Facet>
        <Facet Name="Year">
          <Number Value="2008" />
        </Facet>
        <Facet Name="Sex">
          <String Value="males" />
        </Facet>
        <Facet Name="Age">
          <Number Value="1" />
        </Facet>
      </Facets>
    </Item>
    <Item Id="838" Img="#838" Name="male" Href="index.html">
      <Facets>
        <Facet Name="Country">
          <String Value="Cape Verde" />
        </Facet>
        <Facet Name="Year">
          <Number Value="2008" />
        </Facet>
        <Facet Name="Sex">
          <String Value="males" />
        </Facet>
        <Facet Name="Age">
          <Number Value="5" />
        </Facet>
      </Facets>
    </Item>
    <Item Id="839" Img="#839" Name="male" Href="index.html">
      <Facets>
        <Facet Name="Country">
          <String Value="Cape Verde" />
        </Facet>
        <Facet Name="Year">
          <Number Value="2008" />
        </Facet>
        <Facet Name="Sex">
          <String Value="males" />
        </Facet>
        <Facet Name="Age">
          <Number Value="10" />
        </Facet>
      </Facets>
    </Item>
    <Item Id="840" Img="#840" Name="male" Href="index.html">
      <Facets>
        <Facet Name="Country">
          <String Value="Cape Verde" />
        </Facet>
        <Facet Name="Year">
          <Number Value="2008" />
        </Facet>
        <Facet Name="Sex">
          <String Value="males" />
        </Facet>
        <Facet Name="Age">
          <Number Value="15" />
        </Facet>
      </Facets>
    </Item>
    <Item Id="841" Img="#841" Name="male" Href="index.html">
      <Facets>
        <Facet Name="Country">
          <String Value="Cape Verde" />
        </Facet>
        <Facet Name="Year">
          <Number Value="2008" />
        </Facet>
        <Facet Name="Sex">
          <String Value="males" />
        </Facet>
        <Facet Name="Age">
          <Number Value="20" />
        </Facet>
      </Facets>
    </Item>
    <Item Id="842" Img="#842" Name="male" Href="index.html">
      <Facets>
        <Facet Name="Country">
          <String Value="Cape Verde" />
        </Facet>
        <Facet Name="Year">
          <Number Value="2008" />
        </Facet>
        <Facet Name="Sex">
          <String Value="males" />
        </Facet>
        <Facet Name="Age">
          <Number Value="25" />
        </Facet>
      </Facets>
    </Item>
    <Item Id="843" Img="#843" Name="male" Href="index.html">
      <Facets>
        <Facet Name="Country">
          <String Value="Cape Verde" />
        </Facet>
        <Facet Name="Year">
          <Number Value="2008" />
        </Facet>
        <Facet Name="Sex">
          <String Value="males" />
        </Facet>
        <Facet Name="Age">
          <Number Value="30" />
        </Facet>
      </Facets>
    </Item>
    <Item Id="844" Img="#844" Name="male" Href="index.html">
      <Facets>
        <Facet Name="Country">
          <String Value="Cape Verde" />
        </Facet>
        <Facet Name="Year">
          <Number Value="2008" />
        </Facet>
        <Facet Name="Sex">
          <String Value="males" />
        </Facet>
        <Facet Name="Age">
          <Number Value="35" />
        </Facet>
      </Facets>
    </Item>
    <Item Id="845" Img="#845" Name="male" Href="index.html">
      <Facets>
        <Facet Name="Country">
          <String Value="Cape Verde" />
        </Facet>
        <Facet Name="Year">
          <Number Value="2008" />
        </Facet>
        <Facet Name="Sex">
          <String Value="males" />
        </Facet>
        <Facet Name="Age">
          <Number Value="40" />
        </Facet>
      </Facets>
    </Item>
    <Item Id="846" Img="#846" Name="male" Href="index.html">
      <Facets>
        <Facet Name="Country">
          <String Value="Cape Verde" />
        </Facet>
        <Facet Name="Year">
          <Number Value="2008" />
        </Facet>
        <Facet Name="Sex">
          <String Value="males" />
        </Facet>
        <Facet Name="Age">
          <Number Value="45" />
        </Facet>
      </Facets>
    </Item>
    <Item Id="847" Img="#847" Name="male" Href="index.html">
      <Facets>
        <Facet Name="Country">
          <String Value="Chile" />
        </Facet>
        <Facet Name="Year">
          <Number Value="2008" />
        </Facet>
        <Facet Name="Sex">
          <String Value="males" />
        </Facet>
        <Facet Name="Age">
          <Number Value="0" />
        </Facet>
      </Facets>
    </Item>
    <Item Id="848" Img="#848" Name="male" Href="index.html">
      <Facets>
        <Facet Name="Country">
          <String Value="Chile" />
        </Facet>
        <Facet Name="Year">
          <Number Value="2008" />
        </Facet>
        <Facet Name="Sex">
          <String Value="males" />
        </Facet>
        <Facet Name="Age">
          <Number Value="1" />
        </Facet>
      </Facets>
    </Item>
    <Item Id="849" Img="#849" Name="male" Href="index.html">
      <Facets>
        <Facet Name="Country">
          <String Value="Chile" />
        </Facet>
        <Facet Name="Year">
          <Number Value="2008" />
        </Facet>
        <Facet Name="Sex">
          <String Value="males" />
        </Facet>
        <Facet Name="Age">
          <Number Value="5" />
        </Facet>
      </Facets>
    </Item>
    <Item Id="850" Img="#850" Name="male" Href="index.html">
      <Facets>
        <Facet Name="Country">
          <String Value="Chile" />
        </Facet>
        <Facet Name="Year">
          <Number Value="2008" />
        </Facet>
        <Facet Name="Sex">
          <String Value="males" />
        </Facet>
        <Facet Name="Age">
          <Number Value="10" />
        </Facet>
      </Facets>
    </Item>
    <Item Id="851" Img="#851" Name="male" Href="index.html">
      <Facets>
        <Facet Name="Country">
          <String Value="Chile" />
        </Facet>
        <Facet Name="Year">
          <Number Value="2008" />
        </Facet>
        <Facet Name="Sex">
          <String Value="males" />
        </Facet>
        <Facet Name="Age">
          <Number Value="15" />
        </Facet>
      </Facets>
    </Item>
    <Item Id="852" Img="#852" Name="male" Href="index.html">
      <Facets>
        <Facet Name="Country">
          <String Value="Chile" />
        </Facet>
        <Facet Name="Year">
          <Number Value="2008" />
        </Facet>
        <Facet Name="Sex">
          <String Value="males" />
        </Facet>
        <Facet Name="Age">
          <Number Value="20" />
        </Facet>
      </Facets>
    </Item>
    <Item Id="853" Img="#853" Name="male" Href="index.html">
      <Facets>
        <Facet Name="Country">
          <String Value="Chile" />
        </Facet>
        <Facet Name="Year">
          <Number Value="2008" />
        </Facet>
        <Facet Name="Sex">
          <String Value="males" />
        </Facet>
        <Facet Name="Age">
          <Number Value="25" />
        </Facet>
      </Facets>
    </Item>
    <Item Id="854" Img="#854" Name="male" Href="index.html">
      <Facets>
        <Facet Name="Country">
          <String Value="Chile" />
        </Facet>
        <Facet Name="Year">
          <Number Value="2008" />
        </Facet>
        <Facet Name="Sex">
          <String Value="males" />
        </Facet>
        <Facet Name="Age">
          <Number Value="30" />
        </Facet>
      </Facets>
    </Item>
    <Item Id="855" Img="#855" Name="male" Href="index.html">
      <Facets>
        <Facet Name="Country">
          <String Value="Chile" />
        </Facet>
        <Facet Name="Year">
          <Number Value="2008" />
        </Facet>
        <Facet Name="Sex">
          <String Value="males" />
        </Facet>
        <Facet Name="Age">
          <Number Value="35" />
        </Facet>
      </Facets>
    </Item>
    <Item Id="856" Img="#856" Name="male" Href="index.html">
      <Facets>
        <Facet Name="Country">
          <String Value="Chile" />
        </Facet>
        <Facet Name="Year">
          <Number Value="2008" />
        </Facet>
        <Facet Name="Sex">
          <String Value="males" />
        </Facet>
        <Facet Name="Age">
          <Number Value="40" />
        </Facet>
      </Facets>
    </Item>
    <Item Id="857" Img="#857" Name="male" Href="index.html">
      <Facets>
        <Facet Name="Country">
          <String Value="Chile" />
        </Facet>
        <Facet Name="Year">
          <Number Value="2008" />
        </Facet>
        <Facet Name="Sex">
          <String Value="males" />
        </Facet>
        <Facet Name="Age">
          <Number Value="45" />
        </Facet>
      </Facets>
    </Item>
    <Item Id="858" Img="#858" Name="male" Href="index.html">
      <Facets>
        <Facet Name="Country">
          <String Value="China" />
        </Facet>
        <Facet Name="Year">
          <Number Value="2008" />
        </Facet>
        <Facet Name="Sex">
          <String Value="males" />
        </Facet>
        <Facet Name="Age">
          <Number Value="0" />
        </Facet>
      </Facets>
    </Item>
    <Item Id="859" Img="#859" Name="male" Href="index.html">
      <Facets>
        <Facet Name="Country">
          <String Value="China" />
        </Facet>
        <Facet Name="Year">
          <Number Value="2008" />
        </Facet>
        <Facet Name="Sex">
          <String Value="males" />
        </Facet>
        <Facet Name="Age">
          <Number Value="1" />
        </Facet>
      </Facets>
    </Item>
    <Item Id="860" Img="#860" Name="male" Href="index.html">
      <Facets>
        <Facet Name="Country">
          <String Value="China" />
        </Facet>
        <Facet Name="Year">
          <Number Value="2008" />
        </Facet>
        <Facet Name="Sex">
          <String Value="males" />
        </Facet>
        <Facet Name="Age">
          <Number Value="5" />
        </Facet>
      </Facets>
    </Item>
    <Item Id="861" Img="#861" Name="male" Href="index.html">
      <Facets>
        <Facet Name="Country">
          <String Value="China" />
        </Facet>
        <Facet Name="Year">
          <Number Value="2008" />
        </Facet>
        <Facet Name="Sex">
          <String Value="males" />
        </Facet>
        <Facet Name="Age">
          <Number Value="10" />
        </Facet>
      </Facets>
    </Item>
    <Item Id="862" Img="#862" Name="male" Href="index.html">
      <Facets>
        <Facet Name="Country">
          <String Value="China" />
        </Facet>
        <Facet Name="Year">
          <Number Value="2008" />
        </Facet>
        <Facet Name="Sex">
          <String Value="males" />
        </Facet>
        <Facet Name="Age">
          <Number Value="15" />
        </Facet>
      </Facets>
    </Item>
    <Item Id="863" Img="#863" Name="male" Href="index.html">
      <Facets>
        <Facet Name="Country">
          <String Value="China" />
        </Facet>
        <Facet Name="Year">
          <Number Value="2008" />
        </Facet>
        <Facet Name="Sex">
          <String Value="males" />
        </Facet>
        <Facet Name="Age">
          <Number Value="20" />
        </Facet>
      </Facets>
    </Item>
    <Item Id="864" Img="#864" Name="male" Href="index.html">
      <Facets>
        <Facet Name="Country">
          <String Value="China" />
        </Facet>
        <Facet Name="Year">
          <Number Value="2008" />
        </Facet>
        <Facet Name="Sex">
          <String Value="males" />
        </Facet>
        <Facet Name="Age">
          <Number Value="25" />
        </Facet>
      </Facets>
    </Item>
    <Item Id="865" Img="#865" Name="male" Href="index.html">
      <Facets>
        <Facet Name="Country">
          <String Value="China" />
        </Facet>
        <Facet Name="Year">
          <Number Value="2008" />
        </Facet>
        <Facet Name="Sex">
          <String Value="males" />
        </Facet>
        <Facet Name="Age">
          <Number Value="30" />
        </Facet>
      </Facets>
    </Item>
    <Item Id="866" Img="#866" Name="male" Href="index.html">
      <Facets>
        <Facet Name="Country">
          <String Value="China" />
        </Facet>
        <Facet Name="Year">
          <Number Value="2008" />
        </Facet>
        <Facet Name="Sex">
          <String Value="males" />
        </Facet>
        <Facet Name="Age">
          <Number Value="35" />
        </Facet>
      </Facets>
    </Item>
    <Item Id="867" Img="#867" Name="male" Href="index.html">
      <Facets>
        <Facet Name="Country">
          <String Value="China" />
        </Facet>
        <Facet Name="Year">
          <Number Value="2008" />
        </Facet>
        <Facet Name="Sex">
          <String Value="males" />
        </Facet>
        <Facet Name="Age">
          <Number Value="40" />
        </Facet>
      </Facets>
    </Item>
    <Item Id="868" Img="#868" Name="male" Href="index.html">
      <Facets>
        <Facet Name="Country">
          <String Value="China" />
        </Facet>
        <Facet Name="Year">
          <Number Value="2008" />
        </Facet>
        <Facet Name="Sex">
          <String Value="males" />
        </Facet>
        <Facet Name="Age">
          <Number Value="45" />
        </Facet>
      </Facets>
    </Item>
    <Item Id="869" Img="#869" Name="male" Href="index.html">
      <Facets>
        <Facet Name="Country">
          <String Value="China" />
        </Facet>
        <Facet Name="Year">
          <Number Value="2008" />
        </Facet>
        <Facet Name="Sex">
          <String Value="males" />
        </Facet>
        <Facet Name="Age">
          <Number Value="50" />
        </Facet>
      </Facets>
    </Item>
    <Item Id="870" Img="#870" Name="male" Href="index.html">
      <Facets>
        <Facet Name="Country">
          <String Value="China" />
        </Facet>
        <Facet Name="Year">
          <Number Value="2008" />
        </Facet>
        <Facet Name="Sex">
          <String Value="males" />
        </Facet>
        <Facet Name="Age">
          <Number Value="55" />
        </Facet>
      </Facets>
    </Item>
    <Item Id="871" Img="#871" Name="male" Href="index.html">
      <Facets>
        <Facet Name="Country">
          <String Value="China" />
        </Facet>
        <Facet Name="Year">
          <Number Value="2008" />
        </Facet>
        <Facet Name="Sex">
          <String Value="males" />
        </Facet>
        <Facet Name="Age">
          <Number Value="60" />
        </Facet>
      </Facets>
    </Item>
    <Item Id="872" Img="#872" Name="male" Href="index.html">
      <Facets>
        <Facet Name="Country">
          <String Value="China" />
        </Facet>
        <Facet Name="Year">
          <Number Value="2008" />
        </Facet>
        <Facet Name="Sex">
          <String Value="males" />
        </Facet>
        <Facet Name="Age">
          <Number Value="65" />
        </Facet>
      </Facets>
    </Item>
    <Item Id="873" Img="#873" Name="male" Href="index.html">
      <Facets>
        <Facet Name="Country">
          <String Value="Denmark" />
        </Facet>
        <Facet Name="Year">
          <Number Value="2008" />
        </Facet>
        <Facet Name="Sex">
          <String Value="males" />
        </Facet>
        <Facet Name="Age">
          <Number Value="0" />
        </Facet>
      </Facets>
    </Item>
    <Item Id="874" Img="#874" Name="male" Href="index.html">
      <Facets>
        <Facet Name="Country">
          <String Value="Denmark" />
        </Facet>
        <Facet Name="Year">
          <Number Value="2008" />
        </Facet>
        <Facet Name="Sex">
          <String Value="males" />
        </Facet>
        <Facet Name="Age">
          <Number Value="1" />
        </Facet>
      </Facets>
    </Item>
    <Item Id="875" Img="#875" Name="male" Href="index.html">
      <Facets>
        <Facet Name="Country">
          <String Value="Denmark" />
        </Facet>
        <Facet Name="Year">
          <Number Value="2008" />
        </Facet>
        <Facet Name="Sex">
          <String Value="males" />
        </Facet>
        <Facet Name="Age">
          <Number Value="5" />
        </Facet>
      </Facets>
    </Item>
    <Item Id="876" Img="#876" Name="male" Href="index.html">
      <Facets>
        <Facet Name="Country">
          <String Value="Denmark" />
        </Facet>
        <Facet Name="Year">
          <Number Value="2008" />
        </Facet>
        <Facet Name="Sex">
          <String Value="males" />
        </Facet>
        <Facet Name="Age">
          <Number Value="10" />
        </Facet>
      </Facets>
    </Item>
    <Item Id="877" Img="#877" Name="male" Href="index.html">
      <Facets>
        <Facet Name="Country">
          <String Value="Denmark" />
        </Facet>
        <Facet Name="Year">
          <Number Value="2008" />
        </Facet>
        <Facet Name="Sex">
          <String Value="males" />
        </Facet>
        <Facet Name="Age">
          <Number Value="15" />
        </Facet>
      </Facets>
    </Item>
    <Item Id="878" Img="#878" Name="male" Href="index.html">
      <Facets>
        <Facet Name="Country">
          <String Value="Denmark" />
        </Facet>
        <Facet Name="Year">
          <Number Value="2008" />
        </Facet>
        <Facet Name="Sex">
          <String Value="males" />
        </Facet>
        <Facet Name="Age">
          <Number Value="20" />
        </Facet>
      </Facets>
    </Item>
    <Item Id="879" Img="#879" Name="male" Href="index.html">
      <Facets>
        <Facet Name="Country">
          <String Value="Denmark" />
        </Facet>
        <Facet Name="Year">
          <Number Value="2008" />
        </Facet>
        <Facet Name="Sex">
          <String Value="males" />
        </Facet>
        <Facet Name="Age">
          <Number Value="25" />
        </Facet>
      </Facets>
    </Item>
    <Item Id="880" Img="#880" Name="male" Href="index.html">
      <Facets>
        <Facet Name="Country">
          <String Value="Denmark" />
        </Facet>
        <Facet Name="Year">
          <Number Value="2008" />
        </Facet>
        <Facet Name="Sex">
          <String Value="males" />
        </Facet>
        <Facet Name="Age">
          <Number Value="30" />
        </Facet>
      </Facets>
    </Item>
    <Item Id="881" Img="#881" Name="male" Href="index.html">
      <Facets>
        <Facet Name="Country">
          <String Value="Denmark" />
        </Facet>
        <Facet Name="Year">
          <Number Value="2008" />
        </Facet>
        <Facet Name="Sex">
          <String Value="males" />
        </Facet>
        <Facet Name="Age">
          <Number Value="35" />
        </Facet>
      </Facets>
    </Item>
    <Item Id="882" Img="#882" Name="male" Href="index.html">
      <Facets>
        <Facet Name="Country">
          <String Value="Denmark" />
        </Facet>
        <Facet Name="Year">
          <Number Value="2008" />
        </Facet>
        <Facet Name="Sex">
          <String Value="males" />
        </Facet>
        <Facet Name="Age">
          <Number Value="40" />
        </Facet>
      </Facets>
    </Item>
    <Item Id="883" Img="#883" Name="male" Href="index.html">
      <Facets>
        <Facet Name="Country">
          <String Value="Denmark" />
        </Facet>
        <Facet Name="Year">
          <Number Value="2008" />
        </Facet>
        <Facet Name="Sex">
          <String Value="males" />
        </Facet>
        <Facet Name="Age">
          <Number Value="45" />
        </Facet>
      </Facets>
    </Item>
    <Item Id="884" Img="#884" Name="male" Href="index.html">
      <Facets>
        <Facet Name="Country">
          <String Value="Denmark" />
        </Facet>
        <Facet Name="Year">
          <Number Value="2008" />
        </Facet>
        <Facet Name="Sex">
          <String Value="males" />
        </Facet>
        <Facet Name="Age">
          <Number Value="50" />
        </Facet>
      </Facets>
    </Item>
    <Item Id="885" Img="#885" Name="male" Href="index.html">
      <Facets>
        <Facet Name="Country">
          <String Value="Denmark" />
        </Facet>
        <Facet Name="Year">
          <Number Value="2008" />
        </Facet>
        <Facet Name="Sex">
          <String Value="males" />
        </Facet>
        <Facet Name="Age">
          <Number Value="55" />
        </Facet>
      </Facets>
    </Item>
    <Item Id="886" Img="#886" Name="male" Href="index.html">
      <Facets>
        <Facet Name="Country">
          <String Value="Denmark" />
        </Facet>
        <Facet Name="Year">
          <Number Value="2008" />
        </Facet>
        <Facet Name="Sex">
          <String Value="males" />
        </Facet>
        <Facet Name="Age">
          <Number Value="60" />
        </Facet>
      </Facets>
    </Item>
    <Item Id="887" Img="#887" Name="male" Href="index.html">
      <Facets>
        <Facet Name="Country">
          <String Value="Denmark" />
        </Facet>
        <Facet Name="Year">
          <Number Value="2008" />
        </Facet>
        <Facet Name="Sex">
          <String Value="males" />
        </Facet>
        <Facet Name="Age">
          <Number Value="65" />
        </Facet>
      </Facets>
    </Item>
    <Item Id="888" Img="#888" Name="male" Href="index.html">
      <Facets>
        <Facet Name="Country">
          <String Value="Djibouti" />
        </Facet>
        <Facet Name="Year">
          <Number Value="2008" />
        </Facet>
        <Facet Name="Sex">
          <String Value="males" />
        </Facet>
        <Facet Name="Age">
          <Number Value="0" />
        </Facet>
      </Facets>
    </Item>
    <Item Id="889" Img="#889" Name="male" Href="index.html">
      <Facets>
        <Facet Name="Country">
          <String Value="Djibouti" />
        </Facet>
        <Facet Name="Year">
          <Number Value="2008" />
        </Facet>
        <Facet Name="Sex">
          <String Value="males" />
        </Facet>
        <Facet Name="Age">
          <Number Value="1" />
        </Facet>
      </Facets>
    </Item>
    <Item Id="890" Img="#890" Name="male" Href="index.html">
      <Facets>
        <Facet Name="Country">
          <String Value="Djibouti" />
        </Facet>
        <Facet Name="Year">
          <Number Value="2008" />
        </Facet>
        <Facet Name="Sex">
          <String Value="males" />
        </Facet>
        <Facet Name="Age">
          <Number Value="5" />
        </Facet>
      </Facets>
    </Item>
    <Item Id="891" Img="#891" Name="male" Href="index.html">
      <Facets>
        <Facet Name="Country">
          <String Value="Djibouti" />
        </Facet>
        <Facet Name="Year">
          <Number Value="2008" />
        </Facet>
        <Facet Name="Sex">
          <String Value="males" />
        </Facet>
        <Facet Name="Age">
          <Number Value="10" />
        </Facet>
      </Facets>
    </Item>
    <Item Id="892" Img="#892" Name="male" Href="index.html">
      <Facets>
        <Facet Name="Country">
          <String Value="Djibouti" />
        </Facet>
        <Facet Name="Year">
          <Number Value="2008" />
        </Facet>
        <Facet Name="Sex">
          <String Value="males" />
        </Facet>
        <Facet Name="Age">
          <Number Value="15" />
        </Facet>
      </Facets>
    </Item>
    <Item Id="893" Img="#893" Name="male" Href="index.html">
      <Facets>
        <Facet Name="Country">
          <String Value="Djibouti" />
        </Facet>
        <Facet Name="Year">
          <Number Value="2008" />
        </Facet>
        <Facet Name="Sex">
          <String Value="males" />
        </Facet>
        <Facet Name="Age">
          <Number Value="20" />
        </Facet>
      </Facets>
    </Item>
    <Item Id="894" Img="#894" Name="male" Href="index.html">
      <Facets>
        <Facet Name="Country">
          <String Value="Djibouti" />
        </Facet>
        <Facet Name="Year">
          <Number Value="2008" />
        </Facet>
        <Facet Name="Sex">
          <String Value="males" />
        </Facet>
        <Facet Name="Age">
          <Number Value="25" />
        </Facet>
      </Facets>
    </Item>
    <Item Id="895" Img="#895" Name="male" Href="index.html">
      <Facets>
        <Facet Name="Country">
          <String Value="Djibouti" />
        </Facet>
        <Facet Name="Year">
          <Number Value="2008" />
        </Facet>
        <Facet Name="Sex">
          <String Value="males" />
        </Facet>
        <Facet Name="Age">
          <Number Value="30" />
        </Facet>
      </Facets>
    </Item>
    <Item Id="896" Img="#896" Name="male" Href="index.html">
      <Facets>
        <Facet Name="Country">
          <String Value="Djibouti" />
        </Facet>
        <Facet Name="Year">
          <Number Value="2008" />
        </Facet>
        <Facet Name="Sex">
          <String Value="males" />
        </Facet>
        <Facet Name="Age">
          <Number Value="35" />
        </Facet>
      </Facets>
    </Item>
    <Item Id="897" Img="#897" Name="male" Href="index.html">
      <Facets>
        <Facet Name="Country">
          <String Value="Djibouti" />
        </Facet>
        <Facet Name="Year">
          <Number Value="2008" />
        </Facet>
        <Facet Name="Sex">
          <String Value="males" />
        </Facet>
        <Facet Name="Age">
          <Number Value="40" />
        </Facet>
      </Facets>
    </Item>
    <Item Id="898" Img="#898" Name="male" Href="index.html">
      <Facets>
        <Facet Name="Country">
          <String Value="Djibouti" />
        </Facet>
        <Facet Name="Year">
          <Number Value="2008" />
        </Facet>
        <Facet Name="Sex">
          <String Value="males" />
        </Facet>
        <Facet Name="Age">
          <Number Value="45" />
        </Facet>
      </Facets>
    </Item>
    <Item Id="899" Img="#899" Name="male" Href="index.html">
      <Facets>
        <Facet Name="Country">
          <String Value="Djibouti" />
        </Facet>
        <Facet Name="Year">
          <Number Value="2008" />
        </Facet>
        <Facet Name="Sex">
          <String Value="males" />
        </Facet>
        <Facet Name="Age">
          <Number Value="50" />
        </Facet>
      </Facets>
    </Item>
    <Item Id="900" Img="#900" Name="male" Href="index.html">
      <Facets>
        <Facet Name="Country">
          <String Value="Djibouti" />
        </Facet>
        <Facet Name="Year">
          <Number Value="2008" />
        </Facet>
        <Facet Name="Sex">
          <String Value="males" />
        </Facet>
        <Facet Name="Age">
          <Number Value="55" />
        </Facet>
      </Facets>
    </Item>
    <Item Id="901" Img="#901" Name="male" Href="index.html">
      <Facets>
        <Facet Name="Country">
          <String Value="Djibouti" />
        </Facet>
        <Facet Name="Year">
          <Number Value="2008" />
        </Facet>
        <Facet Name="Sex">
          <String Value="males" />
        </Facet>
        <Facet Name="Age">
          <Number Value="60" />
        </Facet>
      </Facets>
    </Item>
    <Item Id="902" Img="#902" Name="male" Href="index.html">
      <Facets>
        <Facet Name="Country">
          <String Value="Djibouti" />
        </Facet>
        <Facet Name="Year">
          <Number Value="2008" />
        </Facet>
        <Facet Name="Sex">
          <String Value="males" />
        </Facet>
        <Facet Name="Age">
          <Number Value="65" />
        </Facet>
      </Facets>
    </Item>
    <Item Id="903" Img="#903" Name="male" Href="index.html">
      <Facets>
        <Facet Name="Country">
          <String Value="Dominica" />
        </Facet>
        <Facet Name="Year">
          <Number Value="2008" />
        </Facet>
        <Facet Name="Sex">
          <String Value="males" />
        </Facet>
        <Facet Name="Age">
          <Number Value="0" />
        </Facet>
      </Facets>
    </Item>
    <Item Id="904" Img="#904" Name="male" Href="index.html">
      <Facets>
        <Facet Name="Country">
          <String Value="Dominica" />
        </Facet>
        <Facet Name="Year">
          <Number Value="2008" />
        </Facet>
        <Facet Name="Sex">
          <String Value="males" />
        </Facet>
        <Facet Name="Age">
          <Number Value="1" />
        </Facet>
      </Facets>
    </Item>
    <Item Id="905" Img="#905" Name="male" Href="index.html">
      <Facets>
        <Facet Name="Country">
          <String Value="Dominica" />
        </Facet>
        <Facet Name="Year">
          <Number Value="2008" />
        </Facet>
        <Facet Name="Sex">
          <String Value="males" />
        </Facet>
        <Facet Name="Age">
          <Number Value="5" />
        </Facet>
      </Facets>
    </Item>
    <Item Id="906" Img="#906" Name="male" Href="index.html">
      <Facets>
        <Facet Name="Country">
          <String Value="Dominica" />
        </Facet>
        <Facet Name="Year">
          <Number Value="2008" />
        </Facet>
        <Facet Name="Sex">
          <String Value="males" />
        </Facet>
        <Facet Name="Age">
          <Number Value="10" />
        </Facet>
      </Facets>
    </Item>
    <Item Id="907" Img="#907" Name="male" Href="index.html">
      <Facets>
        <Facet Name="Country">
          <String Value="Dominica" />
        </Facet>
        <Facet Name="Year">
          <Number Value="2008" />
        </Facet>
        <Facet Name="Sex">
          <String Value="males" />
        </Facet>
        <Facet Name="Age">
          <Number Value="15" />
        </Facet>
      </Facets>
    </Item>
    <Item Id="908" Img="#908" Name="male" Href="index.html">
      <Facets>
        <Facet Name="Country">
          <String Value="Dominica" />
        </Facet>
        <Facet Name="Year">
          <Number Value="2008" />
        </Facet>
        <Facet Name="Sex">
          <String Value="males" />
        </Facet>
        <Facet Name="Age">
          <Number Value="20" />
        </Facet>
      </Facets>
    </Item>
    <Item Id="909" Img="#909" Name="male" Href="index.html">
      <Facets>
        <Facet Name="Country">
          <String Value="Dominica" />
        </Facet>
        <Facet Name="Year">
          <Number Value="2008" />
        </Facet>
        <Facet Name="Sex">
          <String Value="males" />
        </Facet>
        <Facet Name="Age">
          <Number Value="25" />
        </Facet>
      </Facets>
    </Item>
    <Item Id="910" Img="#910" Name="male" Href="index.html">
      <Facets>
        <Facet Name="Country">
          <String Value="Dominica" />
        </Facet>
        <Facet Name="Year">
          <Number Value="2008" />
        </Facet>
        <Facet Name="Sex">
          <String Value="males" />
        </Facet>
        <Facet Name="Age">
          <Number Value="30" />
        </Facet>
      </Facets>
    </Item>
    <Item Id="911" Img="#911" Name="male" Href="index.html">
      <Facets>
        <Facet Name="Country">
          <String Value="Dominica" />
        </Facet>
        <Facet Name="Year">
          <Number Value="2008" />
        </Facet>
        <Facet Name="Sex">
          <String Value="males" />
        </Facet>
        <Facet Name="Age">
          <Number Value="35" />
        </Facet>
      </Facets>
    </Item>
    <Item Id="912" Img="#912" Name="male" Href="index.html">
      <Facets>
        <Facet Name="Country">
          <String Value="Dominica" />
        </Facet>
        <Facet Name="Year">
          <Number Value="2008" />
        </Facet>
        <Facet Name="Sex">
          <String Value="males" />
        </Facet>
        <Facet Name="Age">
          <Number Value="40" />
        </Facet>
      </Facets>
    </Item>
    <Item Id="913" Img="#913" Name="male" Href="index.html">
      <Facets>
        <Facet Name="Country">
          <String Value="Dominican Republic" />
        </Facet>
        <Facet Name="Year">
          <Number Value="2008" />
        </Facet>
        <Facet Name="Sex">
          <String Value="males" />
        </Facet>
        <Facet Name="Age">
          <Number Value="0" />
        </Facet>
      </Facets>
    </Item>
    <Item Id="914" Img="#914" Name="male" Href="index.html">
      <Facets>
        <Facet Name="Country">
          <String Value="Dominican Republic" />
        </Facet>
        <Facet Name="Year">
          <Number Value="2008" />
        </Facet>
        <Facet Name="Sex">
          <String Value="males" />
        </Facet>
        <Facet Name="Age">
          <Number Value="1" />
        </Facet>
      </Facets>
    </Item>
    <Item Id="915" Img="#915" Name="male" Href="index.html">
      <Facets>
        <Facet Name="Country">
          <String Value="Dominican Republic" />
        </Facet>
        <Facet Name="Year">
          <Number Value="2008" />
        </Facet>
        <Facet Name="Sex">
          <String Value="males" />
        </Facet>
        <Facet Name="Age">
          <Number Value="5" />
        </Facet>
      </Facets>
    </Item>
    <Item Id="916" Img="#916" Name="male" Href="index.html">
      <Facets>
        <Facet Name="Country">
          <String Value="Dominican Republic" />
        </Facet>
        <Facet Name="Year">
          <Number Value="2008" />
        </Facet>
        <Facet Name="Sex">
          <String Value="males" />
        </Facet>
        <Facet Name="Age">
          <Number Value="10" />
        </Facet>
      </Facets>
    </Item>
    <Item Id="917" Img="#917" Name="male" Href="index.html">
      <Facets>
        <Facet Name="Country">
          <String Value="Dominican Republic" />
        </Facet>
        <Facet Name="Year">
          <Number Value="2008" />
        </Facet>
        <Facet Name="Sex">
          <String Value="males" />
        </Facet>
        <Facet Name="Age">
          <Number Value="15" />
        </Facet>
      </Facets>
    </Item>
    <Item Id="918" Img="#918" Name="male" Href="index.html">
      <Facets>
        <Facet Name="Country">
          <String Value="Dominican Republic" />
        </Facet>
        <Facet Name="Year">
          <Number Value="2008" />
        </Facet>
        <Facet Name="Sex">
          <String Value="males" />
        </Facet>
        <Facet Name="Age">
          <Number Value="20" />
        </Facet>
      </Facets>
    </Item>
    <Item Id="919" Img="#919" Name="male" Href="index.html">
      <Facets>
        <Facet Name="Country">
          <String Value="Dominican Republic" />
        </Facet>
        <Facet Name="Year">
          <Number Value="2008" />
        </Facet>
        <Facet Name="Sex">
          <String Value="males" />
        </Facet>
        <Facet Name="Age">
          <Number Value="25" />
        </Facet>
      </Facets>
    </Item>
    <Item Id="920" Img="#920" Name="male" Href="index.html">
      <Facets>
        <Facet Name="Country">
          <String Value="Dominican Republic" />
        </Facet>
        <Facet Name="Year">
          <Number Value="2008" />
        </Facet>
        <Facet Name="Sex">
          <String Value="males" />
        </Facet>
        <Facet Name="Age">
          <Number Value="30" />
        </Facet>
      </Facets>
    </Item>
    <Item Id="921" Img="#921" Name="male" Href="index.html">
      <Facets>
        <Facet Name="Country">
          <String Value="Dominican Republic" />
        </Facet>
        <Facet Name="Year">
          <Number Value="2008" />
        </Facet>
        <Facet Name="Sex">
          <String Value="males" />
        </Facet>
        <Facet Name="Age">
          <Number Value="35" />
        </Facet>
      </Facets>
    </Item>
    <Item Id="922" Img="#922" Name="male" Href="index.html">
      <Facets>
        <Facet Name="Country">
          <String Value="Dominican Republic" />
        </Facet>
        <Facet Name="Year">
          <Number Value="2008" />
        </Facet>
        <Facet Name="Sex">
          <String Value="males" />
        </Facet>
        <Facet Name="Age">
          <Number Value="40" />
        </Facet>
      </Facets>
    </Item>
    <Item Id="923" Img="#923" Name="male" Href="index.html">
      <Facets>
        <Facet Name="Country">
          <String Value="Dominican Republic" />
        </Facet>
        <Facet Name="Year">
          <Number Value="2008" />
        </Facet>
        <Facet Name="Sex">
          <String Value="males" />
        </Facet>
        <Facet Name="Age">
          <Number Value="45" />
        </Facet>
      </Facets>
    </Item>
    <Item Id="924" Img="#924" Name="male" Href="index.html">
      <Facets>
        <Facet Name="Country">
          <String Value="Dominican Republic" />
        </Facet>
        <Facet Name="Year">
          <Number Value="2008" />
        </Facet>
        <Facet Name="Sex">
          <String Value="males" />
        </Facet>
        <Facet Name="Age">
          <Number Value="50" />
        </Facet>
      </Facets>
    </Item>
    <Item Id="925" Img="#925" Name="male" Href="index.html">
      <Facets>
        <Facet Name="Country">
          <String Value="Dominican Republic" />
        </Facet>
        <Facet Name="Year">
          <Number Value="2008" />
        </Facet>
        <Facet Name="Sex">
          <String Value="males" />
        </Facet>
        <Facet Name="Age">
          <Number Value="55" />
        </Facet>
      </Facets>
    </Item>
    <Item Id="926" Img="#926" Name="male" Href="index.html">
      <Facets>
        <Facet Name="Country">
          <String Value="Dominican Republic" />
        </Facet>
        <Facet Name="Year">
          <Number Value="2008" />
        </Facet>
        <Facet Name="Sex">
          <String Value="males" />
        </Facet>
        <Facet Name="Age">
          <Number Value="60" />
        </Facet>
      </Facets>
    </Item>
    <Item Id="927" Img="#927" Name="male" Href="index.html">
      <Facets>
        <Facet Name="Country">
          <String Value="Dominican Republic" />
        </Facet>
        <Facet Name="Year">
          <Number Value="2008" />
        </Facet>
        <Facet Name="Sex">
          <String Value="males" />
        </Facet>
        <Facet Name="Age">
          <Number Value="65" />
        </Facet>
      </Facets>
    </Item>
    <Item Id="928" Img="#928" Name="male" Href="index.html">
      <Facets>
        <Facet Name="Country">
          <String Value="Ecuador" />
        </Facet>
        <Facet Name="Year">
          <Number Value="2008" />
        </Facet>
        <Facet Name="Sex">
          <String Value="males" />
        </Facet>
        <Facet Name="Age">
          <Number Value="0" />
        </Facet>
      </Facets>
    </Item>
    <Item Id="929" Img="#929" Name="male" Href="index.html">
      <Facets>
        <Facet Name="Country">
          <String Value="Ecuador" />
        </Facet>
        <Facet Name="Year">
          <Number Value="2008" />
        </Facet>
        <Facet Name="Sex">
          <String Value="males" />
        </Facet>
        <Facet Name="Age">
          <Number Value="1" />
        </Facet>
      </Facets>
    </Item>
    <Item Id="930" Img="#930" Name="male" Href="index.html">
      <Facets>
        <Facet Name="Country">
          <String Value="Ecuador" />
        </Facet>
        <Facet Name="Year">
          <Number Value="2008" />
        </Facet>
        <Facet Name="Sex">
          <String Value="males" />
        </Facet>
        <Facet Name="Age">
          <Number Value="5" />
        </Facet>
      </Facets>
    </Item>
    <Item Id="931" Img="#931" Name="male" Href="index.html">
      <Facets>
        <Facet Name="Country">
          <String Value="Ecuador" />
        </Facet>
        <Facet Name="Year">
          <Number Value="2008" />
        </Facet>
        <Facet Name="Sex">
          <String Value="males" />
        </Facet>
        <Facet Name="Age">
          <Number Value="10" />
        </Facet>
      </Facets>
    </Item>
    <Item Id="932" Img="#932" Name="male" Href="index.html">
      <Facets>
        <Facet Name="Country">
          <String Value="Ecuador" />
        </Facet>
        <Facet Name="Year">
          <Number Value="2008" />
        </Facet>
        <Facet Name="Sex">
          <String Value="males" />
        </Facet>
        <Facet Name="Age">
          <Number Value="15" />
        </Facet>
      </Facets>
    </Item>
    <Item Id="933" Img="#933" Name="male" Href="index.html">
      <Facets>
        <Facet Name="Country">
          <String Value="Ecuador" />
        </Facet>
        <Facet Name="Year">
          <Number Value="2008" />
        </Facet>
        <Facet Name="Sex">
          <String Value="males" />
        </Facet>
        <Facet Name="Age">
          <Number Value="20" />
        </Facet>
      </Facets>
    </Item>
    <Item Id="934" Img="#934" Name="male" Href="index.html">
      <Facets>
        <Facet Name="Country">
          <String Value="Ecuador" />
        </Facet>
        <Facet Name="Year">
          <Number Value="2008" />
        </Facet>
        <Facet Name="Sex">
          <String Value="males" />
        </Facet>
        <Facet Name="Age">
          <Number Value="25" />
        </Facet>
      </Facets>
    </Item>
    <Item Id="935" Img="#935" Name="male" Href="index.html">
      <Facets>
        <Facet Name="Country">
          <String Value="Ecuador" />
        </Facet>
        <Facet Name="Year">
          <Number Value="2008" />
        </Facet>
        <Facet Name="Sex">
          <String Value="males" />
        </Facet>
        <Facet Name="Age">
          <Number Value="30" />
        </Facet>
      </Facets>
    </Item>
    <Item Id="936" Img="#936" Name="male" Href="index.html">
      <Facets>
        <Facet Name="Country">
          <String Value="Ecuador" />
        </Facet>
        <Facet Name="Year">
          <Number Value="2008" />
        </Facet>
        <Facet Name="Sex">
          <String Value="males" />
        </Facet>
        <Facet Name="Age">
          <Number Value="35" />
        </Facet>
      </Facets>
    </Item>
    <Item Id="937" Img="#937" Name="male" Href="index.html">
      <Facets>
        <Facet Name="Country">
          <String Value="Ecuador" />
        </Facet>
        <Facet Name="Year">
          <Number Value="2008" />
        </Facet>
        <Facet Name="Sex">
          <String Value="males" />
        </Facet>
        <Facet Name="Age">
[truncated: 19,726 more chars]
